# Supplementary material for: A stress-induced source of phonon bursts and quasiparticle poisoning
Source: Nat Commun. 2024 Jul 31;15:6444. doi: 10.1038/s41467-024-50173-8 (PMC11292027; doi:10.1038/s41467-024-50173-8)
Supplement: Supplementary file 3 — Source Data [file 41467_2024_50173_MOESM3_ESM.zip]

Archive with 4 entries (4 files):
- figure_3_source_data.txt
- supplementary_figure_1_source_data.txt
- supplementary_figure_2_source_data.txt
- figure_2_source_data.txt
