# Supplementary material for: A stress-induced source of phonon bursts and quasiparticle poisoning
Source: Nat Commun. 2024 Jul 31;15:6444. doi: 10.1038/s41467-024-50173-8 (PMC11292027; doi:10.1038/s41467-024-50173-8)
Supplement: Supplementary file 3 — Source Data [file 41467_2024_50173_MOESM3_ESM.zip › figure_3_source_data.txt]

# rows: times (hours), rate low stress 3-38 eV (Hz), rate low stress 38-85 eV (Hz), rate low stress 85+ eV (Hz), rate high stress 3-38 eV (Hz), rate high stress 38-85 eV (Hz), rate high stress 85+ eV (Hz), uncertainty low stress 3-38 eV (Hz), uncertainty low stress 38-85 eV (Hz), uncertainty low stress 85+ eV (Hz), uncertainty high stress 3-38 eV (Hz), uncertainty high stress 38-85 eV (Hz), uncertainty high stress 85+ eV (Hz), 
5.191531117180983301e+01 5.312122367733054773e+01 5.432716086308161607e+01 5.553310972419050273e+01 5.673909468352794505e+01 5.794556586133109022e+01 5.915096338133017184e+01 6.035688239422109547e+01 6.156282277047634466e+01 6.276877155423164112e+01 7.225969783888922393e+01 7.346614249269167374e+01 7.467266266730096902e+01 7.587915736536184852e+01 7.708566170930862427e+01 7.829217353602250284e+01 7.949867733352714083e+01 8.070518297135829755e+01 8.191168983042240370e+01 8.311821152799659274e+01 8.938975702067216389e+01 9.039640291869640976e+01 9.140278888887829112e+01 9.240944877180788808e+01 9.341556323356098801e+01 9.442167038957278180e+01 9.542834357023238567e+01 9.643152692443794649e+01 9.743749717513719588e+01 9.844346749424934728e+01 1.004285002895858554e+02 1.014344549255238661e+02 1.024408444444338500e+02 1.034469496442212062e+02 1.044530610148774201e+02 1.054594515324301227e+02 1.064652886901961466e+02 1.074719499393304147e+02 1.084786370286676629e+02 1.094821079628997325e+02 1.121358256486389422e+02 1.133431080542008118e+02 1.145503734091255410e+02 1.157576552771197385e+02 1.169649316675795490e+02 1.181744521480136427e+02 1.193794778755638362e+02 1.205867545315292091e+02 1.217940215346548314e+02 1.230012975855668316e+02 1.249690847124656017e+02 1.261763225684563281e+02 1.273835842526621320e+02 1.285908382944265895e+02 1.297981015149090069e+02 1.310077840442127695e+02 1.322126138630840444e+02 1.334198743082417309e+02 1.346271326622035645e+02 1.358343951971001218e+02 1.485476915122403057e+02 1.497547828980286795e+02 1.509618817057874480e+02 1.521689647493097652e+02 1.533760647473070264e+02 1.545847412346469127e+02 1.557902392780118532e+02 1.569973660286929942e+02 1.582044314820236650e+02 1.594115088822444193e+02
7.237714196943088873e-02 8.848140537570245434e-02 8.710513620428687875e-02 8.588964134599012812e-02 8.153580924683340170e-02 8.646798896169456683e-02 7.674768091520552116e-02 7.903380254446977504e-02 7.670574140653547979e-02 7.447914343622838440e-02 6.644437676421344197e-02 7.256233340238518736e-02 6.961261263639106911e-02 6.641179249364580206e-02 6.876703080189969230e-02 6.940920510742108751e-02 7.233364853333702771e-02 5.883739007565539497e-02 7.419438173323632257e-02 6.716538952398191931e-02 5.797921895857797298e-02 6.785974918534425082e-02 6.506287590277112787e-02 6.023047294274779667e-02 5.811548232950432963e-02 6.294035781779572236e-02 6.289020664793848470e-02 6.643188873253380589e-02 6.243724643359352400e-02 5.901056430915432166e-02 5.517175129212704282e-02 5.748863203427297119e-02 5.945909693740895896e-02 6.066858278810445537e-02 5.131394502232827781e-02 5.382787775388338247e-02 4.861312256398481191e-02 4.939750098415948698e-02 6.199731771623807203e-02 5.146162395651107668e-02 5.735279359982443231e-02 5.217148100448190662e-02 4.825391364813619299e-02 5.680157256500003443e-02 4.867974335519593271e-02 5.223222621542758515e-02 6.210514891713046770e-02 5.003425922862322212e-02 6.193444722590243229e-02 4.461832698813484460e-02 4.764949018553073234e-02 5.172861140648906536e-02 4.661926289534563256e-02 5.015333456633884468e-02 4.546002305514137976e-02 5.314736501196625634e-02 5.289455414709858666e-02 4.296896885849694342e-02 5.585952291344867260e-02 5.077822232818421377e-02 4.264953131882007198e-02 4.165499867954657043e-02 4.558417916942880677e-02 4.762790069988653147e-02 4.473663413426085672e-02 4.536436404974478892e-02 4.176696108232195309e-02 4.299749920449115470e-02 4.734033759370723238e-02 4.175470850959180080e-02
6.243539320270957531e-03 6.083564665450488622e-03 6.677531484612459108e-03 5.027145779857879887e-03 6.079531163247200477e-03 4.411510063087606751e-03 4.795975067476976328e-03 5.513525092327590041e-03 4.805955151539216715e-03 5.996516636629697222e-03 3.328938295253813621e-03 4.957839996960014886e-03 4.182262579880071003e-03 4.147885223033713487e-03 4.844358051474630111e-03 3.099879693407892132e-03 4.776354588015301397e-03 4.857307477301129120e-03 4.369548324227478207e-03 5.038386926821268770e-03 3.328219840499354893e-03 4.310710270712360230e-03 2.383761426912869939e-03 6.259863338482338571e-03 3.776375251856785645e-03 4.892090533605262387e-03 5.277684643195316820e-03 4.233911943671182787e-03 4.322002072032363716e-03 3.906505211371522068e-03 3.786060513209357336e-03 3.767323706510488073e-03 6.344708149207624673e-03 3.442320575817285795e-03 2.972025999643554232e-03 4.764511087674125692e-03 4.626283174111173527e-03 3.463782853268684760e-03 4.246448476718943724e-03 5.020771027722221481e-03 4.798404089890274081e-03 2.144728822273391129e-03 5.669451064957515760e-03 4.982465318208210807e-03 2.994694623775483958e-03 4.917274982092890642e-03 5.403200497094442362e-03 4.708909614334055686e-03 4.131792069009347299e-03 3.418851022431446118e-03 3.971687032468067084e-03 3.267363864009409716e-03 3.433446394333764147e-03 3.574875627124643376e-03 2.101215818500560325e-03 2.521603007745549293e-03 4.698859198101628526e-03 4.358664370296764547e-03 5.171193293801078228e-03 2.789597095458498308e-03 4.709984426582319340e-03 2.123877264786927770e-03 3.204107670260448147e-03 3.762150756764939905e-03 5.596216708727467549e-03 4.087236465339683621e-03 2.734223605575833004e-03 3.471623731946791875e-03 5.065323601651568024e-03 3.573794774584275556e-03
5.153888147660602714e-02 5.713830611779991547e-02 5.667174337000679268e-02 5.547054788750495347e-02 5.982313387668618948e-02 5.671861841814210270e-02 5.855210696028332468e-02 5.173192146264351393e-02 5.661229430052554246e-02 5.589492384607109426e-02 5.048470418210661281e-02 6.546139180129843804e-02 5.521798452625552300e-02 5.789485278584761974e-02 6.172886300112223612e-02 6.060304883140549964e-02 5.541911679826865694e-02 5.127126316687391494e-02 5.733255745448002927e-02 6.264952743793550383e-02 6.337325019820835847e-02 5.476339165871027537e-02 6.569393997906351756e-02 6.133782184120450259e-02 6.537426401432155920e-02 5.938157487382291627e-02 5.602140397344842343e-02 5.514405025253896198e-02 6.383220228472448465e-02 6.553875814800586008e-02 6.149483182517841845e-02 5.511894271455750755e-02 5.492994414328172814e-02 6.337136130544454571e-02 5.379616587434011415e-02 5.156837467887755155e-02 5.986181553208289041e-02 5.944212485696479670e-02 5.978658946353754972e-02 5.389511246070211731e-02 5.501081569031136126e-02 5.681040944933223730e-02 5.652502240475180267e-02 5.598761077574009037e-02 5.873751013250141928e-02 5.321232024675019712e-02 5.909151470038065401e-02 5.902907223234925282e-02 5.477329613246421924e-02 6.057845508971989451e-02 5.624730503370848483e-02 6.144939958016902570e-02 5.064758535972660458e-02 6.512848095815582106e-02 6.064076012492151946e-02 5.673558806640374014e-02 5.586584379453312516e-02 5.709140463005955152e-02 5.843460833480687566e-02 6.013085148403138347e-02 6.030641184784480552e-02 5.404387839218992295e-02 5.938182161833206046e-02 5.805347528669688867e-02 5.622782671334727866e-02 5.913067201151141206e-02 5.317146683098403215e-02 5.046673550282568255e-02 5.781659247320100614e-02 5.849155805691309828e-02
1.090381648908355139e+01 1.198507941915044306e+01 1.150309337099381324e+01 1.148947225171258246e+01 1.123194938460625814e+01 1.087357770862145401e+01 1.092418308367503954e+01 1.097168097945915122e+01 1.087951566366485245e+01 1.056964796850826893e+01 9.903826069729612769e+00 1.021367651536277599e+01 9.993442419150904144e+00 9.724183109159477922e+00 9.795604716796232125e+00 9.626465206054660939e+00 9.549548888629665555e+00 9.430601667621990813e+00 9.592896364417768496e+00 9.231066842002480399e+00 8.754130105957219854e+00 8.810961944508949983e+00 8.714877202327684813e+00 8.792148053163439059e+00 8.936991375992358044e+00 8.527262733603372169e+00 8.534312819149443285e+00 8.481729647934688643e+00 8.341081343610083465e+00 8.312141632569975513e+00 7.661408078569496460e+00 7.871885338273655996e+00 7.865738347530100150e+00 7.705143370051989571e+00 7.620202761769570898e+00 7.489083318696963865e+00 7.612120503688385220e+00 7.681540204088560309e+00 7.535322260952163731e+00 7.559203768996274775e+00 7.094165522107512167e+00 7.332994309320246096e+00 7.326202721815189278e+00 7.393729326944498581e+00 7.282802033772632910e+00 7.081262847164085272e+00 7.256289103650192196e+00 7.174950954735926700e+00 7.416035032067759047e+00 7.189319714846115872e+00 7.128663082126093009e+00 7.159191583787331226e+00 7.080806644969802832e+00 7.051254711701791855e+00 6.859430271171186533e+00 7.005610953326732115e+00 7.143687952285804776e+00 6.880565870118718230e+00 7.011080942552648132e+00 6.812135024860017651e+00 6.438113866626901327e+00 6.352491877068121795e+00 6.274664392826503345e+00 6.270624378704642510e+00 6.111885661295752392e+00 6.183323404654141875e+00 6.090736765307968703e+00 5.750477688878877558e+00 6.065884186047729720e+00 5.996650293775967810e+00
6.198299929988985123e-03 5.192150063305998008e-03 5.137058490666845598e-03 6.997382957190578442e-03 5.098163959898793438e-03 5.321534395796310817e-03 5.820679495612502037e-03 4.139431492331526082e-03 4.500809476914806838e-03 8.299440043483942084e-03 4.980677767136770101e-03 4.079358222278480287e-03 4.644886555168581226e-03 4.256593419786965093e-03 6.204690731634611954e-03 4.180359130057801145e-03 7.209173097816642950e-03 3.838321827374914681e-03 5.043530167213314437e-03 6.754514435993309689e-03 2.763823999481571179e-03 3.144392303026774006e-03 3.653192254527772975e-03 5.461161971786377030e-03 4.696829497089547063e-03 5.474382864975307385e-03 3.823083779836288117e-03 3.367435054599560336e-03 6.844333605012578418e-03 6.163160648247741936e-03 4.659150141917912241e-03 5.549185090913599447e-03 5.251323444606359990e-03 3.911566069425031697e-03 4.085749672326986250e-03 2.804061185939841268e-03 4.521196226223659492e-03 6.195026023754167215e-03 2.526028595583648846e-03 6.492385952924673020e-03 2.219692226454542290e-03 4.589839149962427096e-03 4.320732752663882480e-03 5.302424688536362500e-03 4.060102493947495214e-03 2.979799549050161662e-03 4.957425410194030331e-03 4.456443493421517223e-03 4.632428429635146970e-03 4.185222176953364015e-03 4.725799849967482827e-03 6.080965361834096347e-03 3.340111488954267040e-03 4.228072711692013735e-03 4.480674436097463291e-03 3.479865582526248113e-03 2.326238458780600319e-03 3.980968955532973585e-03 4.272628178833830226e-03 2.676367265031392041e-03 5.882794982488255033e-03 2.911814181716602685e-03 3.302510317601708208e-03 5.009966442568927932e-03 4.788473127271657311e-03 3.209574926814927516e-03 5.183577780314202119e-03 4.239531454394128603e-03 5.034727215417582336e-03 4.487782052032080957e-03
4.876959418289979198e-02 5.664035758433940554e-02 6.026557651528361564e-02 5.493194609182411314e-02 6.286721018499398517e-02 6.209109662606180496e-02 5.486314029481137444e-02 6.077858257893015148e-02 5.239249969502352694e-02 6.096138146416910791e-02 5.405433472206869205e-02 5.383626321016478367e-02 5.891858880532163667e-02 5.275782720740314347e-02 5.528249399198172098e-02 5.511096769445378990e-02 5.862702322086286999e-02 5.261045407711619631e-02 5.713490070662006343e-02 5.193503420079373378e-02 5.560709770130634055e-02 5.391885678462361720e-02 6.311061425074625253e-02 5.903249712225672879e-02 5.978008788410086455e-02 4.963045164640145918e-02 6.465695764437827397e-02 5.180590008993949530e-02 6.245157463384460456e-02 6.466435094544552287e-02 6.071970277499095375e-02 5.937119603824136255e-02 5.254140820359432668e-02 5.737203772360503079e-02 5.929782207420180445e-02 6.316079731546639375e-02 6.139133931476917216e-02 5.496567446640075044e-02 5.628461118914881989e-02 6.161297165094873490e-02 4.962681792369907224e-02 5.844172888896435880e-02 5.479304853650743268e-02 6.578392474660761657e-02 5.663833928309662535e-02 5.705242211624845378e-02 5.517827265330122605e-02 5.875771925186445976e-02 5.448379360498412094e-02 6.214595488777226173e-02 5.180864451740548743e-02 5.588865004133432984e-02 5.666406180067463938e-02 6.000828567356613491e-02 5.000498321034611837e-02 5.598044366534262600e-02 5.679881874123267338e-02 5.683517077087293923e-02 5.847629162811072978e-02 5.765366102077790905e-02 6.493009495878922233e-02 5.465753632213223717e-02 6.008040772156287429e-02 5.858145952075397012e-02 5.692006251544947520e-02 5.840847182129077497e-02 5.179417801819749534e-02 4.542035171143476296e-02 6.125563602104477923e-02 5.715569784874802856e-02
4.091281725255636360e-03 4.527414801801799872e-03 4.492397997234181053e-03 4.453449453663508618e-03 4.346144550523466793e-03 4.465502079285980225e-03 4.205993051727898759e-03 4.273880424326081083e-03 4.209999299307152706e-03 4.170299580491153117e-03 3.936013679514522266e-03 4.101658295368885813e-03 4.005943869754463420e-03 3.920347843929590514e-03 4.017608347649401224e-03 4.007532038383305496e-03 4.088742859159708032e-03 3.691928207194496072e-03 4.147787396302224545e-03 3.937487924523720532e-03 4.020271412882302740e-03 4.344431822329937812e-03 4.290274178741563388e-03 4.117412749759288490e-03 4.020052355809620136e-03 4.177657243832459850e-03 4.192817811395212028e-03 4.306302039011087462e-03 4.190657963752853973e-03 4.111604981078239088e-03 3.940976864190760300e-03 3.995866665052087013e-03 4.083807602566584365e-03 4.128126841375655103e-03 3.803753902272111187e-03 3.874747582549199418e-03 3.685455526390635315e-03 3.734212215095890960e-03 4.151824725039614424e-03 3.879180974651995264e-03 3.642061926791806750e-03 3.470526017364311197e-03 3.345926196477430180e-03 3.629051230951150890e-03 3.359330780004526895e-03 3.497850836228025458e-03 3.793844444396790843e-03 3.396663407024844237e-03 3.783390420152795992e-03 3.220143709316171301e-03 3.319997963667233563e-03 3.464118112749361034e-03 3.296576847602927362e-03 3.436566151183660916e-03 3.255554130777733608e-03 3.512196813486421435e-03 3.495493636058587868e-03 3.150734660007662325e-03 3.628598043932463810e-03 3.447173586573681545e-03 3.161480827868511524e-03 3.122256583554833698e-03 3.247831057576841800e-03 3.342929192220506999e-03 3.220313820823991931e-03 3.257061678446581798e-03 3.113215820172828864e-03 3.178562880182918531e-03 3.306506358610096768e-03 3.112304734092114118e-03
1.248714782835421431e-03 1.193090791585501957e-03 1.457162151715349178e-03 1.124107756130948493e-03 1.215911624124347765e-03 1.039806407227368470e-03 1.281781405396336792e-03 1.232865432696592621e-03 1.165618524211863797e-03 1.224039754056482953e-03 8.896982759992829630e-04 1.081892794980605530e-03 1.045568246806728458e-03 1.070981982188486288e-03 1.111375464894292934e-03 8.948598823133205142e-04 1.095774200805833863e-03 1.114345966044033272e-03 1.059773785980529107e-03 1.155888743328337999e-03 1.052477235471108337e-03 1.244397072925695598e-03 8.427879952626416218e-04 1.564969880961465274e-03 1.047379997636253531e-03 1.223025913894032046e-03 1.243965460660601549e-03 1.174278310152193812e-03 1.198710116948692884e-03 1.083472000870959592e-03 1.050066684654960437e-03 1.087534737497491922e-03 1.352701137013248827e-03 1.037900659770227404e-03 9.398386525781802104e-04 1.191131140100812899e-03 1.194504091188860161e-03 9.999100403143331567e-04 1.177755833109154745e-03 1.255196143292576678e-03 1.163787349966492529e-03 7.582771581110449993e-04 1.208735586091181508e-03 1.245619285714405803e-03 9.029359422066098257e-04 1.269637926179462226e-03 1.126649484854270414e-03 1.215838118849280796e-03 1.104270043642837252e-03 1.030824080288221881e-03 1.101549896102760849e-03 1.155188937245894094e-03 9.176290405369351292e-04 1.077867440766447360e-03 7.428928594958858012e-04 8.405354653609236259e-04 1.174717690407011978e-03 1.125405095464138009e-03 1.128450531373268980e-03 8.821495110827226246e-04 1.080547646418677545e-03 8.027509846159582886e-04 8.886612517472496824e-04 9.713854222207692632e-04 1.251356142087384736e-03 1.021811448973486067e-03 9.114091910570683470e-04 1.002173438724257310e-03 1.132644592111930158e-03 9.911944593680422320e-04
3.459233426905218133e-03 3.658066386908497610e-03 3.620779064501230063e-03 3.580753199568497466e-03 3.724596060974604862e-03 3.646176517427334157e-03 3.688599336797799156e-03 3.456601908761798569e-03 3.616969356453398742e-03 3.600683453430638878e-03 3.419380865238122544e-03 3.884584562707437891e-03 3.571887261404859716e-03 3.669086369542626756e-03 3.835809921846464101e-03 3.751389051650696246e-03 3.577425008655414022e-03 3.456823027217213653e-03 3.670472715513917357e-03 3.863297687410919331e-03 4.197151539341264885e-03 3.911784058804796717e-03 4.294705252810436871e-03 4.144972576150538976e-03 4.264690365563995542e-03 4.078488249368771197e-03 3.951560823768175863e-03 3.919039868061943536e-03 4.236841308999257476e-03 4.293757064560753921e-03 4.194073219786895700e-03 3.937189110049878725e-03 3.903826192076474948e-03 4.197034736999203514e-03 3.882523631601152592e-03 3.791506269726513736e-03 4.082684584473778022e-03 4.082650406833798588e-03 4.077579401250398805e-03 3.910087671719304769e-03 3.573482640096800871e-03 3.622247924143371951e-03 3.618795081910586558e-03 3.606607966839641289e-03 3.685664275755337355e-03 3.524197942453761480e-03 3.715207635450325490e-03 3.689466391442215634e-03 3.565555665104717595e-03 3.735575855661958915e-03 3.608395367587613044e-03 3.796503475034563452e-03 3.430397519534430194e-03 3.885412893246269900e-03 3.753714289829465124e-03 3.624836347921185122e-03 3.598768737580269449e-03 3.647583964150548277e-03 3.681176838546164343e-03 3.751018289069176642e-03 3.733020891945493681e-03 3.540654552851261148e-03 3.733440085698170544e-03 3.664446390764458140e-03 3.622093771896942906e-03 3.695801984956972180e-03 3.521495860691243023e-03 3.418161962161897320e-03 3.656795802254556201e-03 3.684775159527749026e-03
5.064083198283716308e-02 5.303426162435216640e-02 5.192023553662761248e-02 5.187667558030391313e-02 5.134389764692101621e-02 5.050016638851868855e-02 5.058048767687442493e-02 5.063648302507079563e-02 5.043898748709665925e-02 4.979722088028568777e-02 4.809772458271852069e-02 4.881622756166911770e-02 4.829057187379738603e-02 4.764212212046074063e-02 4.782495280495412809e-02 4.738855652430169069e-02 4.719955391917149412e-02 4.688475571970315142e-02 4.728482529817856078e-02 4.639672851592820807e-02 4.949189321970201560e-02 4.962314798055445647e-02 4.936328603179428176e-02 4.959988361246531891e-02 4.998397615004970818e-02 4.883333465050879174e-02 4.883066661922551288e-02 4.863076863926676235e-02 4.821719994314212221e-02 4.815678556104037444e-02 4.629909466272580376e-02 4.689620159342844374e-02 4.688035423014064867e-02 4.641442834102336296e-02 4.613005264678345096e-02 4.576470565380640065e-02 4.610751262069297252e-02 4.632970393991350799e-02 4.591022763838394777e-02 4.589973495989759650e-02 4.061621520540421165e-02 4.129574796016911853e-02 4.128158138715123937e-02 4.144334033395227768e-02 4.115561079270515371e-02 4.059909881087546413e-02 4.107444886687893620e-02 4.083178220278564641e-02 4.149592435531578721e-02 4.086356242644053477e-02 4.068478313340211788e-02 4.077363834506499835e-02 4.054762129910237378e-02 4.047602669014632032e-02 3.991902344064745395e-02 4.037176302461464861e-02 4.073584111769397442e-02 3.998845527859840043e-02 4.035267886550845257e-02 3.978404347565032279e-02 3.865656355602480054e-02 3.839096853854048752e-02 3.815029174194748546e-02 3.814961925108883989e-02 3.768853631495481388e-02 3.789236710851599105e-02 3.759783901675268353e-02 3.652955259495613977e-02 3.752759153813093468e-02 3.731201561266136307e-02
1.265229404975170462e-03 1.191165003968696137e-03 1.148685192390029022e-03 1.277547951358846924e-03 1.169602967723536559e-03 1.134559631020361876e-03 1.270181085487559740e-03 1.003962194773492210e-03 1.032559665121738019e-03 1.444756678285354697e-03 1.381394484910686673e-03 9.893922211787189655e-04 1.038631439228740331e-03 1.003291639063403880e-03 1.293772394896954437e-03 1.045092421292718012e-03 1.387411961088660982e-03 9.595827820466981814e-04 1.157068410769830939e-03 1.350908283267368603e-03 9.212760140349126161e-04 9.943456219554806016e-04 1.054587756128684464e-03 1.252880328341326403e-03 1.174210066305665569e-03 1.255913562792640610e-03 1.060334668692601090e-03 1.064878150663834712e-03 1.530444270071204278e-03 1.344916720696231246e-03 1.245213356258508377e-03 1.345878685096740194e-03 1.312834259440671340e-03 1.084875647519948152e-03 1.133185439578429090e-03 1.059836819584590714e-03 1.363194390293670294e-03 1.421241075224136769e-03 9.547503465356739407e-04 1.530274689012770537e-03 7.398985582002591370e-04 1.052984651566541687e-03 1.047934672123615376e-03 1.130484431026181069e-03 9.847220909659805659e-04 8.601956539088776886e-04 1.137314973700194421e-03 1.080849214270155484e-03 1.091876602986135720e-03 1.046308071237410419e-03 1.084175872995608251e-03 1.296470383558257942e-03 8.926841863480546426e-04 1.025461027505215200e-03 1.027940114121359688e-03 9.300351412629298022e-04 8.224505064230415918e-04 1.104124506312151440e-03 1.036267252449714783e-03 8.463430357627322372e-04 1.254220287869755278e-03 8.779464415554590799e-04 8.826348005635382922e-04 1.293570801057287306e-03 1.128657222940944492e-03 9.677247705109751118e-04 1.437668819311269455e-03 9.992701241267167370e-04 1.125803009198097669e-03 1.057783518233201218e-03
3.357594328234283707e-03 3.633640067827619002e-03 3.737681307458630246e-03 3.560851926186907410e-03 3.819094605619932116e-03 3.821632217078185009e-03 3.579024415081979299e-03 3.755062688634046037e-03 3.477539321238215259e-03 3.766405609804497276e-03 3.541355850217490966e-03 3.534646939580891184e-03 3.704325693072319653e-03 3.486465697597988279e-03 3.576069222138986755e-03 3.595176455554558326e-03 3.678735051815472737e-03 3.499715126912259378e-03 3.635538854011189681e-03 3.477951038954487165e-03 3.942010127945378382e-03 3.881274861087338681e-03 4.207523169143499893e-03 4.073767553933864763e-03 4.077093753723911793e-03 3.720070628381874113e-03 4.254258585117071459e-03 3.808957097305222875e-03 4.154362640703386164e-03 4.245590256689476573e-03 4.141207834277555941e-03 4.058668466496430545e-03 3.842324532392393452e-03 3.987773583336452071e-03 4.111701608078249803e-03 4.192297533947213044e-03 4.129776696594647349e-03 3.946436810230803671e-03 3.960324583428524552e-03 4.144691420098220794e-03 3.400498545817606886e-03 3.681637504931205979e-03 3.574448337826929660e-03 3.924503504709386456e-03 3.640986917594312301e-03 3.645085523354981046e-03 3.569327273362605298e-03 3.686935312433295940e-03 3.546710033203682652e-03 3.782236511354858215e-03 3.461724808989830211e-03 3.592786892000497927e-03 3.635131424172753124e-03 3.758016857750366702e-03 3.402517278394343470e-03 3.606147122803991453e-03 3.621497433713128343e-03 3.646124554828607256e-03 3.691133131797739043e-03 3.646487882545544363e-03 3.873569742418505896e-03 3.558027109383659313e-03 3.733355079893492696e-03 3.690430195454797498e-03 3.644077282909538151e-03 3.686842077820259422e-03 3.460769067472716041e-03 3.261095924250626867e-03 3.763071167064489190e-03 3.651691333579179348e-03
