# Supplementary material for: A stress-induced source of phonon bursts and quasiparticle poisoning
Source: Nat Commun. 2024 Jul 31;15:6444. doi: 10.1038/s41467-024-50173-8 (PMC11292027; doi:10.1038/s41467-024-50173-8)
Supplement: Supplementary file 3 — Source Data [file 41467_2024_50173_MOESM3_ESM.zip › supplementary_figure_1_source_data.txt]

# columns: bins hanging/glued (ev), bins CPD (eV), bins CRESST (eV), heights glued (counts/kev kg days), heights hanging (counts/kev kg days), heights CPD (counts/kev kg days), heights CRESST (counts/kev kg days), uncertainties glued (counts/kev kg days), uncertainties hanging (counts/kev kg days), heights glued (counts/kev um3 Al days), heights hanging (counts/kev um3 Al days), heights CPD (counts/kev um3 Al days), heights CRESST (counts/kev um3 Al days), uncertainties glued (counts/kev um3 Al days), uncertainties hanging (counts/kev um3 Al days), heights glued (counts/kev um3 Al days, time corrected), heights hanging (counts/kev um3 Al days, time corrected), heights CPD (counts/kev um3 Al days, time corrected), heights CRESST (counts/kev um3 Al days, time corrected), uncertainties glued (counts/kev um3 Al days, time corrected), uncertainties hanging (counts/kev um3 Al days, time corrected)
8.000000000000000000e+00 1.300000000000000000e+01 1.800000000000000000e+01 2.300000000000000000e+01 2.800000000000000000e+01 3.300000000000000000e+01 3.800000000000000000e+01 4.300000000000000000e+01 4.800000000000000000e+01 5.300000000000000000e+01 5.800000000000000000e+01 6.300000000000000000e+01 6.800000000000000000e+01 7.300000000000000000e+01 7.800000000000000000e+01 8.300000000000000000e+01 8.800000000000000000e+01 9.300000000000000000e+01 9.800000000000000000e+01 1.030000000000000000e+02 1.080000000000000000e+02 1.130000000000000000e+02 1.180000000000000000e+02 1.230000000000000000e+02 1.280000000000000000e+02 1.330000000000000000e+02 1.380000000000000000e+02 1.430000000000000000e+02 1.480000000000000000e+02 1.530000000000000000e+02 1.580000000000000000e+02 1.630000000000000000e+02 1.680000000000000000e+02 1.730000000000000000e+02 1.780000000000000000e+02 1.830000000000000000e+02 1.880000000000000000e+02 1.930000000000000000e+02 1.980000000000000000e+02 2.030000000000000000e+02 2.080000000000000000e+02 2.130000000000000000e+02 2.180000000000000000e+02 2.230000000000000000e+02 2.280000000000000000e+02 2.330000000000000000e+02 2.380000000000000000e+02 2.430000000000000000e+02 2.480000000000000000e+02 2.530000000000000000e+02 2.580000000000000000e+02 2.630000000000000000e+02 2.680000000000000000e+02 2.730000000000000000e+02 2.780000000000000000e+02 2.830000000000000000e+02 2.880000000000000000e+02 2.930000000000000000e+02 2.980000000000000000e+02 3.030000000000000000e+02 3.080000000000000000e+02 3.130000000000000000e+02 3.180000000000000000e+02 3.230000000000000000e+02 3.280000000000000000e+02 3.330000000000000000e+02 3.380000000000000000e+02 3.430000000000000000e+02 3.480000000000000000e+02 3.530000000000000000e+02 3.580000000000000000e+02 3.630000000000000000e+02 3.680000000000000000e+02 3.730000000000000000e+02 3.780000000000000000e+02 3.830000000000000000e+02 3.880000000000000000e+02 3.930000000000000000e+02 3.980000000000000000e+02 4.030000000000000000e+02 4.080000000000000000e+02 4.130000000000000000e+02 4.180000000000000000e+02 4.230000000000000000e+02 4.280000000000000000e+02 4.330000000000000000e+02 4.380000000000000000e+02 4.430000000000000000e+02 4.480000000000000000e+02 4.530000000000000000e+02 4.580000000000000000e+02 4.630000000000000000e+02 4.680000000000000000e+02 4.730000000000000000e+02 4.780000000000000000e+02 4.830000000000000000e+02 4.880000000000000000e+02 4.930000000000000000e+02 4.980000000000000000e+02 5.030000000000000000e+02 5.080000000000000000e+02 5.130000000000000000e+02 5.180000000000000000e+02 5.230000000000000000e+02 5.280000000000000000e+02 5.330000000000000000e+02 5.380000000000000000e+02 5.430000000000000000e+02 5.480000000000000000e+02 5.530000000000000000e+02 5.580000000000000000e+02 5.630000000000000000e+02 5.680000000000000000e+02 5.730000000000000000e+02 5.780000000000000000e+02 5.830000000000000000e+02 5.880000000000000000e+02 5.930000000000000000e+02 5.980000000000000000e+02 6.030000000000000000e+02 6.080000000000000000e+02 6.130000000000000000e+02 6.180000000000000000e+02 6.230000000000000000e+02 6.280000000000000000e+02 6.330000000000000000e+02 6.380000000000000000e+02 6.430000000000000000e+02 6.480000000000000000e+02 6.530000000000000000e+02 6.580000000000000000e+02 6.630000000000000000e+02 6.680000000000000000e+02 6.730000000000000000e+02 6.780000000000000000e+02 6.830000000000000000e+02 6.880000000000000000e+02 6.930000000000000000e+02 6.980000000000000000e+02 7.030000000000000000e+02 7.080000000000000000e+02 7.130000000000000000e+02 7.180000000000000000e+02 7.230000000000000000e+02 7.280000000000000000e+02 7.330000000000000000e+02 7.380000000000000000e+02 7.430000000000000000e+02 7.480000000000000000e+02 7.530000000000000000e+02 7.580000000000000000e+02 7.630000000000000000e+02 7.680000000000000000e+02 7.730000000000000000e+02 7.780000000000000000e+02 7.830000000000000000e+02 7.880000000000000000e+02 7.930000000000000000e+02
0.000000000000000000e+00 1.000000000000000021e-02 2.000000000000000042e-02 2.999999999999999889e-02 4.000000000000000083e-02 5.000000000000000278e-02 5.999999999999999778e-02 7.000000000000000666e-02 8.000000000000000167e-02 8.999999999999999667e-02 1.000000000000000056e-01 1.100000000000000006e-01 1.199999999999999956e-01 1.300000000000000044e-01 1.400000000000000133e-01 1.499999999999999944e-01 1.600000000000000033e-01 1.700000000000000122e-01 1.799999999999999933e-01 1.900000000000000022e-01 2.000000000000000111e-01 2.099999999999999922e-01 2.200000000000000011e-01 2.300000000000000100e-01 2.399999999999999911e-01 2.500000000000000000e-01 2.600000000000000089e-01 2.700000000000000178e-01 2.800000000000000266e-01 2.899999999999999800e-01 2.999999999999999889e-01 3.099999999999999978e-01 3.200000000000000067e-01 3.300000000000000155e-01 3.400000000000000244e-01 3.500000000000000333e-01 3.599999999999999867e-01 3.699999999999999956e-01 3.800000000000000044e-01 3.900000000000000133e-01 4.000000000000000222e-01 4.100000000000000311e-01 4.199999999999999845e-01 4.299999999999999933e-01 4.400000000000000022e-01 4.500000000000000111e-01 4.600000000000000200e-01 4.700000000000000289e-01 4.799999999999999822e-01 4.899999999999999911e-01 5.000000000000000000e-01 5.100000000000000089e-01 5.200000000000000178e-01 5.300000000000000266e-01 5.400000000000000355e-01 5.500000000000000444e-01 5.600000000000000533e-01 5.700000000000000622e-01 5.799999999999999600e-01 5.899999999999999689e-01 5.999999999999999778e-01 6.099999999999999867e-01 6.199999999999999956e-01 6.300000000000000044e-01 6.400000000000000133e-01 6.500000000000000222e-01 6.600000000000000311e-01 6.700000000000000400e-01 6.800000000000000488e-01 6.900000000000000577e-01 7.000000000000000666e-01 7.099999999999999645e-01 7.199999999999999734e-01 7.299999999999999822e-01 7.399999999999999911e-01 7.500000000000000000e-01 7.600000000000000089e-01 7.700000000000000178e-01 7.800000000000000266e-01 7.900000000000000355e-01 8.000000000000000444e-01 8.100000000000000533e-01 8.200000000000000622e-01 8.300000000000000711e-01 8.399999999999999689e-01 8.499999999999999778e-01 8.599999999999999867e-01 8.699999999999999956e-01 8.800000000000000044e-01 8.900000000000000133e-01 9.000000000000000222e-01 9.100000000000000311e-01 9.200000000000000400e-01 9.300000000000000488e-01 9.400000000000000577e-01 9.500000000000000666e-01 9.599999999999999645e-01 9.699999999999999734e-01 9.799999999999999822e-01 0.000000000000000000e+00 0.000000000000000000e+00 0.000000000000000000e+00 0.000000000000000000e+00 0.000000000000000000e+00 0.000000000000000000e+00 0.000000000000000000e+00 0.000000000000000000e+00 0.000000000000000000e+00 0.000000000000000000e+00 0.000000000000000000e+00 0.000000000000000000e+00 0.000000000000000000e+00 0.000000000000000000e+00 0.000000000000000000e+00 0.000000000000000000e+00 0.000000000000000000e+00 0.000000000000000000e+00 0.000000000000000000e+00 0.000000000000000000e+00 0.000000000000000000e+00 0.000000000000000000e+00 0.000000000000000000e+00 0.000000000000000000e+00 0.000000000000000000e+00 0.000000000000000000e+00 0.000000000000000000e+00 0.000000000000000000e+00 0.000000000000000000e+00 0.000000000000000000e+00 0.000000000000000000e+00 0.000000000000000000e+00 0.000000000000000000e+00 0.000000000000000000e+00 0.000000000000000000e+00 0.000000000000000000e+00 0.000000000000000000e+00 0.000000000000000000e+00 0.000000000000000000e+00 0.000000000000000000e+00 0.000000000000000000e+00 0.000000000000000000e+00 0.000000000000000000e+00 0.000000000000000000e+00 0.000000000000000000e+00 0.000000000000000000e+00 0.000000000000000000e+00 0.000000000000000000e+00 0.000000000000000000e+00 0.000000000000000000e+00 0.000000000000000000e+00 0.000000000000000000e+00 0.000000000000000000e+00 0.000000000000000000e+00 0.000000000000000000e+00 0.000000000000000000e+00 0.000000000000000000e+00 0.000000000000000000e+00 0.000000000000000000e+00
0.000000000000000000e+00 1.000000000000000021e-02 2.000000000000000042e-02 2.999999999999999889e-02 4.000000000000000083e-02 5.000000000000000278e-02 5.999999999999999778e-02 7.000000000000000666e-02 8.000000000000000167e-02 8.999999999999999667e-02 1.000000000000000056e-01 1.100000000000000006e-01 1.199999999999999956e-01 1.300000000000000044e-01 1.400000000000000133e-01 1.499999999999999944e-01 1.600000000000000033e-01 1.700000000000000122e-01 1.799999999999999933e-01 1.900000000000000022e-01 2.000000000000000111e-01 2.099999999999999922e-01 2.200000000000000011e-01 2.300000000000000100e-01 2.399999999999999911e-01 2.500000000000000000e-01 2.600000000000000089e-01 2.700000000000000178e-01 2.800000000000000266e-01 2.899999999999999800e-01 2.999999999999999889e-01 3.099999999999999978e-01 3.200000000000000067e-01 3.300000000000000155e-01 3.400000000000000244e-01 3.500000000000000333e-01 3.599999999999999867e-01 3.699999999999999956e-01 3.800000000000000044e-01 3.900000000000000133e-01 4.000000000000000222e-01 4.100000000000000311e-01 4.199999999999999845e-01 4.299999999999999933e-01 4.400000000000000022e-01 4.500000000000000111e-01 4.600000000000000200e-01 4.700000000000000289e-01 4.799999999999999822e-01 4.899999999999999911e-01 5.000000000000000000e-01 5.100000000000000089e-01 5.200000000000000178e-01 5.300000000000000266e-01 5.400000000000000355e-01 5.500000000000000444e-01 5.600000000000000533e-01 5.700000000000000622e-01 5.799999999999999600e-01 5.899999999999999689e-01 5.999999999999999778e-01 6.099999999999999867e-01 6.199999999999999956e-01 6.300000000000000044e-01 6.400000000000000133e-01 6.500000000000000222e-01 6.600000000000000311e-01 6.700000000000000400e-01 6.800000000000000488e-01 6.900000000000000577e-01 7.000000000000000666e-01 7.099999999999999645e-01 7.199999999999999734e-01 7.299999999999999822e-01 7.399999999999999911e-01 7.500000000000000000e-01 7.600000000000000089e-01 7.700000000000000178e-01 7.800000000000000266e-01 7.900000000000000355e-01 8.000000000000000444e-01 8.100000000000000533e-01 8.200000000000000622e-01 8.300000000000000711e-01 8.399999999999999689e-01 8.499999999999999778e-01 8.599999999999999867e-01 8.699999999999999956e-01 8.800000000000000044e-01 8.900000000000000133e-01 9.000000000000000222e-01 9.100000000000000311e-01 9.200000000000000400e-01 9.300000000000000488e-01 9.400000000000000577e-01 9.500000000000000666e-01 9.599999999999999645e-01 9.699999999999999734e-01 0.000000000000000000e+00 0.000000000000000000e+00 0.000000000000000000e+00 0.000000000000000000e+00 0.000000000000000000e+00 0.000000000000000000e+00 0.000000000000000000e+00 0.000000000000000000e+00 0.000000000000000000e+00 0.000000000000000000e+00 0.000000000000000000e+00 0.000000000000000000e+00 0.000000000000000000e+00 0.000000000000000000e+00 0.000000000000000000e+00 0.000000000000000000e+00 0.000000000000000000e+00 0.000000000000000000e+00 0.000000000000000000e+00 0.000000000000000000e+00 0.000000000000000000e+00 0.000000000000000000e+00 0.000000000000000000e+00 0.000000000000000000e+00 0.000000000000000000e+00 0.000000000000000000e+00 0.000000000000000000e+00 0.000000000000000000e+00 0.000000000000000000e+00 0.000000000000000000e+00 0.000000000000000000e+00 0.000000000000000000e+00 0.000000000000000000e+00 0.000000000000000000e+00 0.000000000000000000e+00 0.000000000000000000e+00 0.000000000000000000e+00 0.000000000000000000e+00 0.000000000000000000e+00 0.000000000000000000e+00 0.000000000000000000e+00 0.000000000000000000e+00 0.000000000000000000e+00 0.000000000000000000e+00 0.000000000000000000e+00 0.000000000000000000e+00 0.000000000000000000e+00 0.000000000000000000e+00 0.000000000000000000e+00 0.000000000000000000e+00 0.000000000000000000e+00 0.000000000000000000e+00 0.000000000000000000e+00 0.000000000000000000e+00 0.000000000000000000e+00 0.000000000000000000e+00 0.000000000000000000e+00 0.000000000000000000e+00 0.000000000000000000e+00 0.000000000000000000e+00
3.255141931793225098e+11 1.719041143945109863e+11 1.049684131986174316e+11 6.162105087751586914e+10 4.078363360703027344e+10 2.965379545943261719e+10 2.271138087815161133e+10 1.673138191731250000e+10 1.386448210927490234e+10 8.918113455378906250e+09 6.775568744333007812e+09 4.114174174486328125e+09 3.397957898809814453e+09 3.115133858130371094e+09 2.264627030763916016e+09 1.605382504287841797e+09 1.562653692386718750e+09 1.098740877458984375e+09 6.490709998330078125e+08 4.517045829553222656e+08 2.339911127924804688e+08 1.383599623464355469e+08 1.363252570180664062e+08 8.749232913085937500e+07 4.476351722973632812e+07 3.662469591577148438e+07 2.848587460058593750e+07 1.017352664306640625e+07 2.441646394384765625e+07 2.034705328662109375e+07 1.424293730053710938e+07 2.848587460058593750e+07 2.645116927221679688e+07 1.017352664306640625e+07 1.220823197167968750e+07 1.220823197167968750e+07 1.831234795751953125e+07 8.138821314453125000e+06 6.104115985839843750e+06 1.017352664331054688e+07 2.034705328613281250e+06 2.034705328613281250e+06 6.104115985839843750e+06 1.017352664306640625e+07 4.069410657714843750e+06 8.138821314453125000e+06 2.034705328613281250e+06 6.104115985839843750e+06 0.000000000000000000e+00 4.069410657226562500e+06 6.104115985839843750e+06 0.000000000000000000e+00 1.017352664306640625e+07 6.104115985839843750e+06 2.034705328613281250e+06 4.069410657226562500e+06 6.104115985839843750e+06 6.104115986083984375e+06 4.069410657226562500e+06 1.017352664306640625e+07 1.017352664306640625e+07 8.138821314453125000e+06 6.104115985839843750e+06 8.138821314453125000e+06 8.138821314697265625e+06 4.069410657226562500e+06 8.138821314453125000e+06 1.220823197192382812e+07 1.017352664306640625e+07 1.017352664306640625e+07 6.104115986083984375e+06 1.831234795751953125e+07 2.441646394384765625e+07 2.645116927197265625e+07 4.272881190112304688e+07 3.865940124414062500e+07 4.883292788720703125e+07 4.476351722973632812e+07 3.865940124365234375e+07 4.272881190136718750e+07 3.865940124389648438e+07 5.697174920141601562e+07 4.272881190161132812e+07 7.731880248779296875e+07 6.307586518725585938e+07 1.648111316191406250e+08 2.767199246936035156e+08 3.336916738950195312e+08 1.080428529501708984e+09 2.268696441420898438e+09 2.156787648339843750e+08 0.000000000000000000e+00 0.000000000000000000e+00 0.000000000000000000e+00 0.000000000000000000e+00 0.000000000000000000e+00 0.000000000000000000e+00 0.000000000000000000e+00 0.000000000000000000e+00 0.000000000000000000e+00 0.000000000000000000e+00 0.000000000000000000e+00 0.000000000000000000e+00 0.000000000000000000e+00 0.000000000000000000e+00 0.000000000000000000e+00 0.000000000000000000e+00 0.000000000000000000e+00 0.000000000000000000e+00 0.000000000000000000e+00 0.000000000000000000e+00 0.000000000000000000e+00 0.000000000000000000e+00 0.000000000000000000e+00 0.000000000000000000e+00 0.000000000000000000e+00 0.000000000000000000e+00 0.000000000000000000e+00 0.000000000000000000e+00 0.000000000000000000e+00 0.000000000000000000e+00 0.000000000000000000e+00 0.000000000000000000e+00 0.000000000000000000e+00 0.000000000000000000e+00 0.000000000000000000e+00 0.000000000000000000e+00 0.000000000000000000e+00 0.000000000000000000e+00 0.000000000000000000e+00 0.000000000000000000e+00 0.000000000000000000e+00 0.000000000000000000e+00 0.000000000000000000e+00 0.000000000000000000e+00 0.000000000000000000e+00 0.000000000000000000e+00 0.000000000000000000e+00 0.000000000000000000e+00 0.000000000000000000e+00 0.000000000000000000e+00 0.000000000000000000e+00 0.000000000000000000e+00 0.000000000000000000e+00 0.000000000000000000e+00 0.000000000000000000e+00 0.000000000000000000e+00 0.000000000000000000e+00 0.000000000000000000e+00 0.000000000000000000e+00 0.000000000000000000e+00 0.000000000000000000e+00 0.000000000000000000e+00 0.000000000000000000e+00 0.000000000000000000e+00 0.000000000000000000e+00 0.000000000000000000e+00 0.000000000000000000e+00
1.230996723820068359e+09 6.694180531188964844e+08 5.758216080019531250e+08 4.110104763828125000e+08 3.275875579091796875e+08 2.868934513369140625e+08 1.973664168771972656e+08 1.546376049755859375e+08 1.383599623464355469e+08 1.017352664313964844e+08 8.749232913085937500e+07 9.359644511694335938e+07 7.324939183105468750e+07 6.307586518750000000e+07 5.086763321533203125e+07 5.493704387304687500e+07 4.883292788745117188e+07 5.086763321557617188e+07 4.679822255834960938e+07 2.645116927221679688e+07 1.424293730029296875e+07 2.848587460083007812e+07 2.238175861474609375e+07 3.662469591528320312e+07 2.848587460131835938e+07 2.645116927221679688e+07 2.645116927197265625e+07 3.052057992944335938e+07 2.034705328613281250e+07 2.034705328637695312e+07 2.238175861499023438e+07 2.034705328613281250e+07 1.017352664306640625e+07 1.017352664306640625e+07 4.069410657226562500e+06 2.238175861499023438e+07 1.017352664306640625e+07 1.424293730078125000e+07 2.441646394335937500e+07 1.017352664306640625e+07 0.000000000000000000e+00 1.220823197167968750e+07 1.017352664306640625e+07 8.138821314697265625e+06 8.138821314453125000e+06 6.104115985839843750e+06 6.104115985839843750e+06 4.069410657470703125e+06 4.069410657226562500e+06 8.138821314453125000e+06 4.069410657226562500e+06 2.034705328613281250e+06 2.034705328613281250e+06 4.069410657226562500e+06 2.034705328613281250e+06 2.034705328857421875e+06 8.138821314453125000e+06 2.034705328613281250e+06 2.034705328613281250e+06 0.000000000000000000e+00 4.069410657226562500e+06 0.000000000000000000e+00 2.034705328613281250e+06 8.138821314697265625e+06 2.034705328613281250e+06 4.069410657226562500e+06 4.069410657470703125e+06 0.000000000000000000e+00 2.034705328613281250e+06 0.000000000000000000e+00 2.034705328613281250e+06 4.069410657226562500e+06 4.069410657226562500e+06 0.000000000000000000e+00 4.069410657226562500e+06 2.034705328613281250e+06 4.069410657226562500e+06 4.069410657226562500e+06 2.034705328613281250e+06 2.034705328613281250e+06 0.000000000000000000e+00 6.104115985839843750e+06 6.104115985839843750e+06 4.069410657226562500e+06 4.069410657226562500e+06 6.104115986083984375e+06 8.138821314453125000e+06 1.017352664306640625e+07 1.017352664331054688e+07 1.424293730029296875e+07 3.052057992944335938e+07 2.034705328662109375e+07 1.424293730029296875e+07 3.458999058642578125e+07 3.662469591552734375e+07 3.255528525781250000e+07 5.086763321557617188e+07 1.261517303750000000e+08 3.092752099519042969e+08 3.886287177678222656e+08 5.168151534719238281e+08 4.639128149270019531e+08 3.011363886369628906e+08 3.235181472519531250e+08 4.089757710546875000e+08 6.022727772739257812e+08 9.929362003706054688e+08 2.177134701628417969e+08 0.000000000000000000e+00 0.000000000000000000e+00 0.000000000000000000e+00 0.000000000000000000e+00 0.000000000000000000e+00 0.000000000000000000e+00 0.000000000000000000e+00 0.000000000000000000e+00 0.000000000000000000e+00 0.000000000000000000e+00 0.000000000000000000e+00 0.000000000000000000e+00 0.000000000000000000e+00 0.000000000000000000e+00 0.000000000000000000e+00 0.000000000000000000e+00 0.000000000000000000e+00 0.000000000000000000e+00 0.000000000000000000e+00 0.000000000000000000e+00 0.000000000000000000e+00 0.000000000000000000e+00 0.000000000000000000e+00 0.000000000000000000e+00 0.000000000000000000e+00 0.000000000000000000e+00 0.000000000000000000e+00 0.000000000000000000e+00 0.000000000000000000e+00 0.000000000000000000e+00 0.000000000000000000e+00 0.000000000000000000e+00 0.000000000000000000e+00 0.000000000000000000e+00 0.000000000000000000e+00 0.000000000000000000e+00 0.000000000000000000e+00 0.000000000000000000e+00 0.000000000000000000e+00 0.000000000000000000e+00 0.000000000000000000e+00 0.000000000000000000e+00 0.000000000000000000e+00 0.000000000000000000e+00 0.000000000000000000e+00 0.000000000000000000e+00 0.000000000000000000e+00 0.000000000000000000e+00 0.000000000000000000e+00 0.000000000000000000e+00
1.417853848519011736e+09 1.066698552606105804e+08 3.655495200027227402e+06 1.514582123375892639e+06 9.565781831846237183e+05 6.035552822475433350e+05 3.871864074795246124e+05 4.327377495360374451e+05 3.644107364513874054e+05 2.960837233667373657e+05 2.163688747680187225e+05 2.619202168242931366e+05 3.188593943948745728e+05 2.619202168242931366e+05 1.935932037398815155e+05 2.846958878526687622e+05 1.708175327115058899e+05 2.619202168242931366e+05 2.163688747680187225e+05 2.391445457961559296e+05 1.822053682255744934e+05 2.163688747680187225e+05 1.024905196268558502e+05 0.000000000000000000e+00 0.000000000000000000e+00 0.000000000000000000e+00 0.000000000000000000e+00 0.000000000000000000e+00 0.000000000000000000e+00 0.000000000000000000e+00 0.000000000000000000e+00 0.000000000000000000e+00 0.000000000000000000e+00 0.000000000000000000e+00 0.000000000000000000e+00 0.000000000000000000e+00 0.000000000000000000e+00 0.000000000000000000e+00 0.000000000000000000e+00 0.000000000000000000e+00 0.000000000000000000e+00 0.000000000000000000e+00 0.000000000000000000e+00 0.000000000000000000e+00 0.000000000000000000e+00 0.000000000000000000e+00 0.000000000000000000e+00 0.000000000000000000e+00 0.000000000000000000e+00 0.000000000000000000e+00 0.000000000000000000e+00 0.000000000000000000e+00 0.000000000000000000e+00 0.000000000000000000e+00 0.000000000000000000e+00 0.000000000000000000e+00 0.000000000000000000e+00 0.000000000000000000e+00 0.000000000000000000e+00 0.000000000000000000e+00 0.000000000000000000e+00 0.000000000000000000e+00 0.000000000000000000e+00 0.000000000000000000e+00 0.000000000000000000e+00 0.000000000000000000e+00 0.000000000000000000e+00 0.000000000000000000e+00 0.000000000000000000e+00 0.000000000000000000e+00 0.000000000000000000e+00 0.000000000000000000e+00 0.000000000000000000e+00 0.000000000000000000e+00 0.000000000000000000e+00 0.000000000000000000e+00 0.000000000000000000e+00 0.000000000000000000e+00 0.000000000000000000e+00 0.000000000000000000e+00 0.000000000000000000e+00 0.000000000000000000e+00 0.000000000000000000e+00 0.000000000000000000e+00 0.000000000000000000e+00 0.000000000000000000e+00 0.000000000000000000e+00 0.000000000000000000e+00 0.000000000000000000e+00 0.000000000000000000e+00 0.000000000000000000e+00 0.000000000000000000e+00 0.000000000000000000e+00 0.000000000000000000e+00 0.000000000000000000e+00 0.000000000000000000e+00 0.000000000000000000e+00 0.000000000000000000e+00 0.000000000000000000e+00 0.000000000000000000e+00 0.000000000000000000e+00 0.000000000000000000e+00 0.000000000000000000e+00 0.000000000000000000e+00 0.000000000000000000e+00 0.000000000000000000e+00 0.000000000000000000e+00 0.000000000000000000e+00 0.000000000000000000e+00 0.000000000000000000e+00 0.000000000000000000e+00 0.000000000000000000e+00 0.000000000000000000e+00 0.000000000000000000e+00 0.000000000000000000e+00 0.000000000000000000e+00 0.000000000000000000e+00 0.000000000000000000e+00 0.000000000000000000e+00 0.000000000000000000e+00 0.000000000000000000e+00 0.000000000000000000e+00 0.000000000000000000e+00 0.000000000000000000e+00 0.000000000000000000e+00 0.000000000000000000e+00 0.000000000000000000e+00 0.000000000000000000e+00 0.000000000000000000e+00 0.000000000000000000e+00 0.000000000000000000e+00 0.000000000000000000e+00 0.000000000000000000e+00 0.000000000000000000e+00 0.000000000000000000e+00 0.000000000000000000e+00 0.000000000000000000e+00 0.000000000000000000e+00 0.000000000000000000e+00 0.000000000000000000e+00 0.000000000000000000e+00 0.000000000000000000e+00 0.000000000000000000e+00 0.000000000000000000e+00 0.000000000000000000e+00 0.000000000000000000e+00 0.000000000000000000e+00 0.000000000000000000e+00 0.000000000000000000e+00 0.000000000000000000e+00 0.000000000000000000e+00 0.000000000000000000e+00 0.000000000000000000e+00 0.000000000000000000e+00 0.000000000000000000e+00 0.000000000000000000e+00 0.000000000000000000e+00 0.000000000000000000e+00
0.000000000000000000e+00 7.448456679775950988e+02 9.027529495888451493e+03 5.273507329281372222e+03 3.396496245977832587e+03 1.787629603146229783e+03 1.132165415325944196e+03 8.938148015731130727e+02 7.448456679775954399e+02 4.469074007865565363e+02 3.575259206292466843e+02 1.489691335955176328e+02 1.191753068764155614e+02 1.489691335955176328e+02 1.489691335955176328e+02 1.489691335955176328e+02 1.489691335955176328e+02 0.000000000000000000e+00 2.979382671910207137e+01 0.000000000000000000e+00 2.979382671910207137e+01 2.979382671910207137e+01 2.979382671910207137e+01 0.000000000000000000e+00 2.979382671910207137e+01 2.979382671910207137e+01 2.979382671910207137e+01 0.000000000000000000e+00 2.979382671910207137e+01 2.979382671910207137e+01 8.938148015730985207e+01 0.000000000000000000e+00 0.000000000000000000e+00 2.979382671910207137e+01 2.979382671910207137e+01 0.000000000000000000e+00 2.979382671910207137e+01 5.958765343820778071e+01 2.979382671910207137e+01 0.000000000000000000e+00 5.958765343820778071e+01 0.000000000000000000e+00 2.979382671910207137e+01 0.000000000000000000e+00 0.000000000000000000e+00 0.000000000000000000e+00 0.000000000000000000e+00 2.979382671910207137e+01 5.958765343820778071e+01 0.000000000000000000e+00 2.979382671910207137e+01 2.979382671910207137e+01 5.958765343820778071e+01 0.000000000000000000e+00 5.958765343820778071e+01 1.191753068764155614e+02 0.000000000000000000e+00 2.979382671910207137e+01 0.000000000000000000e+00 2.979382671910207137e+01 2.979382671910207137e+01 8.938148015730985207e+01 0.000000000000000000e+00 0.000000000000000000e+00 0.000000000000000000e+00 2.979382671910207137e+01 0.000000000000000000e+00 2.979382671910207137e+01 0.000000000000000000e+00 0.000000000000000000e+00 0.000000000000000000e+00 2.979382671910207137e+01 2.979382671910207137e+01 0.000000000000000000e+00 2.979382671910207137e+01 0.000000000000000000e+00 0.000000000000000000e+00 0.000000000000000000e+00 0.000000000000000000e+00 2.979382671910207137e+01 0.000000000000000000e+00 0.000000000000000000e+00 0.000000000000000000e+00 0.000000000000000000e+00 0.000000000000000000e+00 0.000000000000000000e+00 0.000000000000000000e+00 0.000000000000000000e+00 2.979382671910207137e+01 0.000000000000000000e+00 2.979382671910207137e+01 0.000000000000000000e+00 0.000000000000000000e+00 0.000000000000000000e+00 0.000000000000000000e+00 0.000000000000000000e+00 0.000000000000000000e+00 2.979382671910207137e+01 0.000000000000000000e+00 0.000000000000000000e+00 0.000000000000000000e+00 0.000000000000000000e+00 0.000000000000000000e+00 0.000000000000000000e+00 0.000000000000000000e+00 0.000000000000000000e+00 0.000000000000000000e+00 0.000000000000000000e+00 0.000000000000000000e+00 0.000000000000000000e+00 0.000000000000000000e+00 0.000000000000000000e+00 0.000000000000000000e+00 0.000000000000000000e+00 0.000000000000000000e+00 0.000000000000000000e+00 0.000000000000000000e+00 0.000000000000000000e+00 0.000000000000000000e+00 0.000000000000000000e+00 0.000000000000000000e+00 0.000000000000000000e+00 0.000000000000000000e+00 0.000000000000000000e+00 0.000000000000000000e+00 0.000000000000000000e+00 0.000000000000000000e+00 0.000000000000000000e+00 0.000000000000000000e+00 0.000000000000000000e+00 0.000000000000000000e+00 0.000000000000000000e+00 0.000000000000000000e+00 0.000000000000000000e+00 0.000000000000000000e+00 0.000000000000000000e+00 0.000000000000000000e+00 0.000000000000000000e+00 0.000000000000000000e+00 0.000000000000000000e+00 0.000000000000000000e+00 0.000000000000000000e+00 0.000000000000000000e+00 0.000000000000000000e+00 0.000000000000000000e+00 0.000000000000000000e+00 0.000000000000000000e+00 0.000000000000000000e+00 0.000000000000000000e+00 0.000000000000000000e+00 0.000000000000000000e+00 0.000000000000000000e+00 0.000000000000000000e+00 0.000000000000000000e+00 0.000000000000000000e+00 0.000000000000000000e+00 0.000000000000000000e+00 0.000000000000000000e+00
8.138338057654237747e+08 5.914171265459910631e+08 4.621469351548853517e+08 3.540913449609510899e+08 2.880671390858644247e+08 2.456353713035002649e+08 2.149673642516902089e+08 1.845086229488959312e+08 1.679587319148237705e+08 1.347060984847587943e+08 1.174150153455370665e+08 9.149389113891744614e+07 8.314952220649324358e+07 7.961394011436164379e+07 6.788113645817929506e+07 5.715313058760523051e+07 5.638740812187115848e+07 4.728227911332286894e+07 3.634099918849700689e+07 3.031642660186355561e+07 2.181978377643781155e+07 1.677860997389077768e+07 1.665478090163887478e+07 1.334245510755584389e+07 9.543613939999228343e+06 8.632523613540766761e+06 7.613170222773840651e+06 4.549739428995996714e+06 7.048426015233894810e+06 6.434303205749760382e+06 5.383324290850881487e+06 7.613170222773840651e+06 7.336234392832478508e+06 4.549739428995996714e+06 4.983989832063562237e+06 4.983989832063562237e+06 6.104115985887675546e+06 4.069410657258450519e+06 3.524213007616947405e+06 4.549739428995996714e+06 2.034705328629225260e+06 2.034705328629225260e+06 3.524213007616947405e+06 4.549739428995996714e+06 2.877507871180255897e+06 4.069410657258450519e+06 2.034705328629225260e+06 3.524213007616947405e+06 0.000000000000000000e+00 2.877507871180255897e+06 3.524213007616947405e+06 0.000000000000000000e+00 4.549739428995996714e+06 3.524213007616947405e+06 2.034705328629225260e+06 2.877507871180255897e+06 3.524213007616947405e+06 3.524213007616947405e+06 2.877507871180255897e+06 4.549739428995996714e+06 4.549739428995996714e+06 4.069410657258450519e+06 3.524213007616947405e+06 4.069410657258450519e+06 4.069410657258450519e+06 2.877507871180255897e+06 4.069410657258450519e+06 4.983989832063562237e+06 4.549739428995996714e+06 4.549739428995996714e+06 3.524213007616947405e+06 6.104115985887675546e+06 7.048426015233894810e+06 7.336234392832478508e+06 9.324191185373421758e+06 8.869074907378509641e+06 9.967979664127124473e+06 9.543613939999228343e+06 8.869074907378509641e+06 9.324191185373421758e+06 8.869074907378509641e+06 1.076664858170176297e+07 9.324191185373421758e+06 1.254276601971758902e+07 1.132875981760214828e+07 1.831234795766302571e+07 2.372853778284482285e+07 2.605694201155912131e+07 4.688660454949792475e+07 6.794209842507562041e+07 2.094857350946191326e+07 0.000000000000000000e+00 0.000000000000000000e+00 0.000000000000000000e+00 0.000000000000000000e+00 0.000000000000000000e+00 0.000000000000000000e+00 0.000000000000000000e+00 0.000000000000000000e+00 0.000000000000000000e+00 0.000000000000000000e+00 0.000000000000000000e+00 0.000000000000000000e+00 0.000000000000000000e+00 0.000000000000000000e+00 0.000000000000000000e+00 0.000000000000000000e+00 0.000000000000000000e+00 0.000000000000000000e+00 0.000000000000000000e+00 0.000000000000000000e+00 0.000000000000000000e+00 0.000000000000000000e+00 0.000000000000000000e+00 0.000000000000000000e+00 0.000000000000000000e+00 0.000000000000000000e+00 0.000000000000000000e+00 0.000000000000000000e+00 0.000000000000000000e+00 0.000000000000000000e+00 0.000000000000000000e+00 0.000000000000000000e+00 0.000000000000000000e+00 0.000000000000000000e+00 0.000000000000000000e+00 0.000000000000000000e+00 0.000000000000000000e+00 0.000000000000000000e+00 0.000000000000000000e+00 0.000000000000000000e+00 0.000000000000000000e+00 0.000000000000000000e+00 0.000000000000000000e+00 0.000000000000000000e+00 0.000000000000000000e+00 0.000000000000000000e+00 0.000000000000000000e+00 0.000000000000000000e+00 0.000000000000000000e+00 0.000000000000000000e+00 0.000000000000000000e+00 0.000000000000000000e+00 0.000000000000000000e+00 0.000000000000000000e+00 0.000000000000000000e+00 0.000000000000000000e+00 0.000000000000000000e+00 0.000000000000000000e+00 0.000000000000000000e+00 0.000000000000000000e+00 0.000000000000000000e+00 0.000000000000000000e+00 0.000000000000000000e+00 0.000000000000000000e+00 0.000000000000000000e+00 0.000000000000000000e+00 0.000000000000000000e+00
5.004713371895596385e+07 3.690621194002253562e+07 3.422904167723166198e+07 2.891859620415792242e+07 2.581751633427774906e+07 2.416078711846232414e+07 2.003952345022604987e+07 1.773814981475701928e+07 1.677860997389077768e+07 1.438753935590127856e+07 1.334245510755584389e+07 1.380004295718674734e+07 1.220823197177535109e+07 1.132875981760214828e+07 1.017352664314612560e+07 1.057263902285084315e+07 9.967979664127124473e+06 1.017352664314612560e+07 9.758103955692404881e+06 7.336234392832478508e+06 5.383324290850881487e+06 7.613170222773840651e+06 6.748354133999919519e+06 8.632523613540766761e+06 7.613170222773840651e+06 7.336234392832478508e+06 7.336234392832478508e+06 7.880379852220479399e+06 6.434303205749760382e+06 6.434303205749760382e+06 6.748354133999919519e+06 6.434303205749760382e+06 4.549739428995996714e+06 4.549739428995996714e+06 2.877507871180255897e+06 6.748354133999919519e+06 4.549739428995996714e+06 5.383324290850881487e+06 7.048426015233894810e+06 4.549739428995996714e+06 0.000000000000000000e+00 4.983989832063562237e+06 4.549739428995996714e+06 4.069410657258450519e+06 4.069410657258450519e+06 3.524213007616947405e+06 3.524213007616947405e+06 2.877507871180255897e+06 2.877507871180255897e+06 4.069410657258450519e+06 2.877507871180255897e+06 2.034705328629225260e+06 2.034705328629225260e+06 2.877507871180255897e+06 2.034705328629225260e+06 2.034705328629225260e+06 4.069410657258450519e+06 2.034705328629225260e+06 2.034705328629225260e+06 0.000000000000000000e+00 2.877507871180255897e+06 0.000000000000000000e+00 2.034705328629225260e+06 4.069410657258450519e+06 2.034705328629225260e+06 2.877507871180255897e+06 2.877507871180255897e+06 0.000000000000000000e+00 2.034705328629225260e+06 0.000000000000000000e+00 2.034705328629225260e+06 2.877507871180255897e+06 2.877507871180255897e+06 0.000000000000000000e+00 2.877507871180255897e+06 2.034705328629225260e+06 2.877507871180255897e+06 2.877507871180255897e+06 2.034705328629225260e+06 2.034705328629225260e+06 0.000000000000000000e+00 3.524213007616947405e+06 3.524213007616947405e+06 2.877507871180255897e+06 2.877507871180255897e+06 3.524213007616947405e+06 4.069410657258450519e+06 4.549739428995996714e+06 4.549739428995996714e+06 5.383324290850881487e+06 7.880379852220479399e+06 6.434303205749760382e+06 5.383324290850881487e+06 8.389304986945388839e+06 8.632523613540766761e+06 8.138821314516901039e+06 1.017352664314612560e+07 1.602128577892030962e+07 2.508553203943517804e+07 2.812018710644122586e+07 3.242786682292638347e+07 3.072337671142762527e+07 2.475325866636795178e+07 2.565665796868317947e+07 2.884692671056632325e+07 3.500639411890690774e+07 4.494810983660887927e+07 2.104715557636427134e+07 0.000000000000000000e+00 0.000000000000000000e+00 0.000000000000000000e+00 0.000000000000000000e+00 0.000000000000000000e+00 0.000000000000000000e+00 0.000000000000000000e+00 0.000000000000000000e+00 0.000000000000000000e+00 0.000000000000000000e+00 0.000000000000000000e+00 0.000000000000000000e+00 0.000000000000000000e+00 0.000000000000000000e+00 0.000000000000000000e+00 0.000000000000000000e+00 0.000000000000000000e+00 0.000000000000000000e+00 0.000000000000000000e+00 0.000000000000000000e+00 0.000000000000000000e+00 0.000000000000000000e+00 0.000000000000000000e+00 0.000000000000000000e+00 0.000000000000000000e+00 0.000000000000000000e+00 0.000000000000000000e+00 0.000000000000000000e+00 0.000000000000000000e+00 0.000000000000000000e+00 0.000000000000000000e+00 0.000000000000000000e+00 0.000000000000000000e+00 0.000000000000000000e+00 0.000000000000000000e+00 0.000000000000000000e+00 0.000000000000000000e+00 0.000000000000000000e+00 0.000000000000000000e+00 0.000000000000000000e+00 0.000000000000000000e+00 0.000000000000000000e+00 0.000000000000000000e+00 0.000000000000000000e+00 0.000000000000000000e+00 0.000000000000000000e+00 0.000000000000000000e+00 0.000000000000000000e+00 0.000000000000000000e+00 0.000000000000000000e+00
1.316750121716395938e+01 6.953760182944137114e+00 4.246118103329607152e+00 2.492657092778244987e+00 1.649754623333251402e+00 1.199537212156187138e+00 9.187069001020802261e-01 6.768076365829642782e-01 5.608375575430386561e-01 3.607500755372825552e-01 2.740811662193038956e-01 1.664240594881221114e-01 1.374521163922679534e-01 1.260114911356708944e-01 9.160730870932809466e-02 6.493995199609514657e-02 6.321151220913634461e-02 4.444559452204543959e-02 2.625582343061694246e-02 1.827207774795169826e-02 9.465265500082864492e-03 5.596852643520833226e-03 5.514545986997632099e-03 3.539186230455015902e-03 1.810746443496213942e-03 1.481519817403409434e-03 1.152293191310604925e-03 4.115332825875839262e-04 9.876798782784135255e-04 8.230665652178004166e-04 5.761465956481970352e-04 1.152293191310604925e-03 1.069986534801614653e-03 4.115332826017947809e-04 4.938399391392067628e-04 4.938399391392067628e-04 7.407599087088101442e-04 3.292266260928045085e-04 2.469199695696033814e-04 4.115332826160056356e-04 8.230665652320112713e-05 8.230665652320112713e-05 2.469199695553925267e-04 4.115332826160056356e-04 1.646133130464022543e-04 3.292266260928045085e-04 8.230665652320112713e-05 2.469199695553925267e-04 0.000000000000000000e+00 1.646133130464022543e-04 2.469199695553925267e-04 0.000000000000000000e+00 4.115332826017947809e-04 2.469199695696033814e-04 8.230665652320112713e-05 1.646133130464022543e-04 2.469199695696033814e-04 2.469199695696033814e-04 1.646133130464022543e-04 4.115332826017947809e-04 4.115332826160056356e-04 3.292266260928045085e-04 2.469199695838142361e-04 3.292266260785936538e-04 3.292266260785936538e-04 1.646133130464022543e-04 3.292266260928045085e-04 4.938399391392067628e-04 4.115332826160056356e-04 4.115332826160056356e-04 2.469199695553925267e-04 7.407599087088101442e-04 9.876798782642026708e-04 1.069986534787403798e-03 1.728439786958801960e-03 1.563826473940821415e-03 1.975359756514194487e-03 1.810746443496213942e-03 1.563826473926610561e-03 1.728439786973012815e-03 1.563826473926610561e-03 2.304586382621209850e-03 1.728439786973012815e-03 3.127652947839010267e-03 2.551506352190813232e-03 6.666839178322447879e-03 1.119370528701324474e-02 1.349829166966287630e-02 4.370483461336505115e-02 9.177192202237449692e-02 8.724505591374054347e-03 0.000000000000000000e+00 0.000000000000000000e+00 0.000000000000000000e+00 0.000000000000000000e+00 0.000000000000000000e+00 0.000000000000000000e+00 0.000000000000000000e+00 0.000000000000000000e+00 0.000000000000000000e+00 0.000000000000000000e+00 0.000000000000000000e+00 0.000000000000000000e+00 0.000000000000000000e+00 0.000000000000000000e+00 0.000000000000000000e+00 0.000000000000000000e+00 0.000000000000000000e+00 0.000000000000000000e+00 0.000000000000000000e+00 0.000000000000000000e+00 0.000000000000000000e+00 0.000000000000000000e+00 0.000000000000000000e+00 0.000000000000000000e+00 0.000000000000000000e+00 0.000000000000000000e+00 0.000000000000000000e+00 0.000000000000000000e+00 0.000000000000000000e+00 0.000000000000000000e+00 0.000000000000000000e+00 0.000000000000000000e+00 0.000000000000000000e+00 0.000000000000000000e+00 0.000000000000000000e+00 0.000000000000000000e+00 0.000000000000000000e+00 0.000000000000000000e+00 0.000000000000000000e+00 0.000000000000000000e+00 0.000000000000000000e+00 0.000000000000000000e+00 0.000000000000000000e+00 0.000000000000000000e+00 0.000000000000000000e+00 0.000000000000000000e+00 0.000000000000000000e+00 0.000000000000000000e+00 0.000000000000000000e+00 0.000000000000000000e+00 0.000000000000000000e+00 0.000000000000000000e+00 0.000000000000000000e+00 0.000000000000000000e+00 0.000000000000000000e+00 0.000000000000000000e+00 0.000000000000000000e+00 0.000000000000000000e+00 0.000000000000000000e+00 0.000000000000000000e+00 0.000000000000000000e+00 0.000000000000000000e+00 0.000000000000000000e+00 0.000000000000000000e+00 0.000000000000000000e+00 0.000000000000000000e+00 0.000000000000000000e+00
4.979552719598245858e-02 2.707888999584895373e-02 2.329278379579591274e-02 1.662594461751609742e-02 1.325137170009327292e-02 1.160523856964346123e-02 7.983745682665244203e-03 6.255305895678020534e-03 5.596852643549254935e-03 4.115332826117423792e-03 3.539186230469226757e-03 3.786106199996197574e-03 2.963039634806818867e-03 2.551506352190813232e-03 2.057666413080028178e-03 2.222279726083797868e-03 1.975359756528405342e-03 2.057666413065817324e-03 1.893053100033625924e-03 1.069986534773192943e-03 5.761465956624078899e-04 1.152293191324815780e-03 9.053732217410015437e-04 1.481519817403409434e-03 1.152293191282183216e-03 1.069986534787403798e-03 1.069986534801614653e-03 1.234599847833806052e-03 8.230665652320112713e-04 8.230665652178004166e-04 9.053732217410015437e-04 8.230665652320112713e-04 4.115332826160056356e-04 4.115332826160056356e-04 1.646133130464022543e-04 9.053732217410015437e-04 4.115332826160056356e-04 5.761465956481970352e-04 9.876798782642026708e-04 4.115332826160056356e-04 0.000000000000000000e+00 4.938399391392067628e-04 4.115332826017947809e-04 3.292266260928045085e-04 3.292266260785936538e-04 2.469199695696033814e-04 2.469199695696033814e-04 1.646133130464022543e-04 1.646133130464022543e-04 3.292266260928045085e-04 1.646133130464022543e-04 8.230665652320112713e-05 8.230665652320112713e-05 1.646133130464022543e-04 8.230665652320112713e-05 8.230665652320112713e-05 3.292266260928045085e-04 8.230665650899027241e-05 8.230665653741198184e-05 0.000000000000000000e+00 1.646133130464022543e-04 0.000000000000000000e+00 8.230665650899027241e-05 3.292266260785936538e-04 8.230665652320112713e-05 1.646133130464022543e-04 1.646133130464022543e-04 0.000000000000000000e+00 8.230665652320112713e-05 0.000000000000000000e+00 8.230665652320112713e-05 1.646133130464022543e-04 1.646133130464022543e-04 0.000000000000000000e+00 1.646133130464022543e-04 8.230665652320112713e-05 1.646133130464022543e-04 1.646133130464022543e-04 8.230665650899027241e-05 8.230665652320112713e-05 0.000000000000000000e+00 2.469199695696033814e-04 2.469199695696033814e-04 1.646133130464022543e-04 1.646133130464022543e-04 2.469199695696033814e-04 3.292266260785936538e-04 4.115332826160056356e-04 4.115332826017947809e-04 5.761465956624078899e-04 1.234599847833806052e-03 8.230665652035895619e-04 5.761465956624078899e-04 1.399213160894419161e-03 1.481519817389198579e-03 1.316906504371218034e-03 2.057666413051606469e-03 5.103012704395837318e-03 1.251061179138446278e-02 1.572057139576088503e-02 2.090589075666571262e-02 1.876591768709090502e-02 1.218138516530586912e-02 1.308675838703265981e-02 1.654363796097868544e-02 2.436277033061173825e-02 4.016564838289582440e-02 8.806812247897255475e-03 0.000000000000000000e+00 0.000000000000000000e+00 0.000000000000000000e+00 0.000000000000000000e+00 0.000000000000000000e+00 0.000000000000000000e+00 0.000000000000000000e+00 0.000000000000000000e+00 0.000000000000000000e+00 0.000000000000000000e+00 0.000000000000000000e+00 0.000000000000000000e+00 0.000000000000000000e+00 0.000000000000000000e+00 0.000000000000000000e+00 0.000000000000000000e+00 0.000000000000000000e+00 0.000000000000000000e+00 0.000000000000000000e+00 0.000000000000000000e+00 0.000000000000000000e+00 0.000000000000000000e+00 0.000000000000000000e+00 0.000000000000000000e+00 0.000000000000000000e+00 0.000000000000000000e+00 0.000000000000000000e+00 0.000000000000000000e+00 0.000000000000000000e+00 0.000000000000000000e+00 0.000000000000000000e+00 0.000000000000000000e+00 0.000000000000000000e+00 0.000000000000000000e+00 0.000000000000000000e+00 0.000000000000000000e+00 0.000000000000000000e+00 0.000000000000000000e+00 0.000000000000000000e+00 0.000000000000000000e+00 0.000000000000000000e+00 0.000000000000000000e+00 0.000000000000000000e+00 0.000000000000000000e+00 0.000000000000000000e+00 0.000000000000000000e+00 0.000000000000000000e+00 0.000000000000000000e+00 0.000000000000000000e+00 0.000000000000000000e+00
1.324776695498951773e-01 9.966735182833502682e-03 3.415524707685857475e-04 1.415155096954057168e-04 8.937821664972700475e-05 5.639339860041836516e-05 3.617689721535644054e-05 4.043300277012384925e-05 3.404884443800049176e-05 2.766468610587713428e-05 2.021650138506192462e-05 2.447260693980157775e-05 2.979273888323308306e-05 2.447260693980157775e-05 1.808844860770597585e-05 2.660065971718528210e-05 1.596039583029451592e-05 2.447260693980157775e-05 2.021650138506192462e-05 2.234455416241787340e-05 1.702442221898636809e-05 2.021650138506192462e-05 9.576237498171158435e-06 0.000000000000000000e+00 0.000000000000000000e+00 0.000000000000000000e+00 0.000000000000000000e+00 0.000000000000000000e+00 0.000000000000000000e+00 0.000000000000000000e+00 0.000000000000000000e+00 0.000000000000000000e+00 0.000000000000000000e+00 0.000000000000000000e+00 0.000000000000000000e+00 0.000000000000000000e+00 0.000000000000000000e+00 0.000000000000000000e+00 0.000000000000000000e+00 0.000000000000000000e+00 0.000000000000000000e+00 0.000000000000000000e+00 0.000000000000000000e+00 0.000000000000000000e+00 0.000000000000000000e+00 0.000000000000000000e+00 0.000000000000000000e+00 0.000000000000000000e+00 0.000000000000000000e+00 0.000000000000000000e+00 0.000000000000000000e+00 0.000000000000000000e+00 0.000000000000000000e+00 0.000000000000000000e+00 0.000000000000000000e+00 0.000000000000000000e+00 0.000000000000000000e+00 0.000000000000000000e+00 0.000000000000000000e+00 0.000000000000000000e+00 0.000000000000000000e+00 0.000000000000000000e+00 0.000000000000000000e+00 0.000000000000000000e+00 0.000000000000000000e+00 0.000000000000000000e+00 0.000000000000000000e+00 0.000000000000000000e+00 0.000000000000000000e+00 0.000000000000000000e+00 0.000000000000000000e+00 0.000000000000000000e+00 0.000000000000000000e+00 0.000000000000000000e+00 0.000000000000000000e+00 0.000000000000000000e+00 0.000000000000000000e+00 0.000000000000000000e+00 0.000000000000000000e+00 0.000000000000000000e+00 0.000000000000000000e+00 0.000000000000000000e+00 0.000000000000000000e+00 0.000000000000000000e+00 0.000000000000000000e+00 0.000000000000000000e+00 0.000000000000000000e+00 0.000000000000000000e+00 0.000000000000000000e+00 0.000000000000000000e+00 0.000000000000000000e+00 0.000000000000000000e+00 0.000000000000000000e+00 0.000000000000000000e+00 0.000000000000000000e+00 0.000000000000000000e+00 0.000000000000000000e+00 0.000000000000000000e+00 0.000000000000000000e+00 0.000000000000000000e+00 0.000000000000000000e+00 0.000000000000000000e+00 0.000000000000000000e+00 0.000000000000000000e+00 0.000000000000000000e+00 0.000000000000000000e+00 0.000000000000000000e+00 0.000000000000000000e+00 0.000000000000000000e+00 0.000000000000000000e+00 0.000000000000000000e+00 0.000000000000000000e+00 0.000000000000000000e+00 0.000000000000000000e+00 0.000000000000000000e+00 0.000000000000000000e+00 0.000000000000000000e+00 0.000000000000000000e+00 0.000000000000000000e+00 0.000000000000000000e+00 0.000000000000000000e+00 0.000000000000000000e+00 0.000000000000000000e+00 0.000000000000000000e+00 0.000000000000000000e+00 0.000000000000000000e+00 0.000000000000000000e+00 0.000000000000000000e+00 0.000000000000000000e+00 0.000000000000000000e+00 0.000000000000000000e+00 0.000000000000000000e+00 0.000000000000000000e+00 0.000000000000000000e+00 0.000000000000000000e+00 0.000000000000000000e+00 0.000000000000000000e+00 0.000000000000000000e+00 0.000000000000000000e+00 0.000000000000000000e+00 0.000000000000000000e+00 0.000000000000000000e+00 0.000000000000000000e+00 0.000000000000000000e+00 0.000000000000000000e+00 0.000000000000000000e+00 0.000000000000000000e+00 0.000000000000000000e+00 0.000000000000000000e+00 0.000000000000000000e+00 0.000000000000000000e+00 0.000000000000000000e+00 0.000000000000000000e+00 0.000000000000000000e+00 0.000000000000000000e+00 0.000000000000000000e+00 0.000000000000000000e+00 0.000000000000000000e+00
0.000000000000000000e+00 1.018819528009794237e-06 1.234809267947870300e-05 7.213242258309340252e-06 4.645817047724660570e-06 2.445166867223507525e-06 1.548605682574887986e-06 1.222583433611752068e-06 1.018819528009795084e-06 6.112917168058743401e-07 4.890333734447021826e-07 2.037639056019535959e-07 1.630111244815696529e-07 2.037639056019535959e-07 2.037639056019535959e-07 2.037639056019535959e-07 2.037639056019535959e-07 0.000000000000000000e+00 4.075278112039071917e-08 0.000000000000000000e+00 4.075278112039071917e-08 4.075278112039071917e-08 4.075278112039071917e-08 0.000000000000000000e+00 4.075278112039071917e-08 4.075278112039071917e-08 4.075278112039071917e-08 0.000000000000000000e+00 4.075278112039071917e-08 4.075278112039071917e-08 1.222583433611721575e-07 0.000000000000000000e+00 0.000000000000000000e+00 4.075278112039071917e-08 4.075278112039071917e-08 0.000000000000000000e+00 4.075278112039071917e-08 8.150556224078143834e-08 4.075278112039071917e-08 0.000000000000000000e+00 8.150556224078143834e-08 0.000000000000000000e+00 4.075278112039071917e-08 0.000000000000000000e+00 0.000000000000000000e+00 0.000000000000000000e+00 0.000000000000000000e+00 4.075278112039071917e-08 8.150556224078143834e-08 0.000000000000000000e+00 4.075278112039071917e-08 4.075278112039071917e-08 8.150556224078143834e-08 0.000000000000000000e+00 8.150556224078143834e-08 1.630111244815696529e-07 0.000000000000000000e+00 4.075278112039071917e-08 0.000000000000000000e+00 4.075278112039071917e-08 4.075278112039071917e-08 1.222583433611721575e-07 0.000000000000000000e+00 0.000000000000000000e+00 0.000000000000000000e+00 4.075278112039071917e-08 0.000000000000000000e+00 4.075278112039071917e-08 0.000000000000000000e+00 0.000000000000000000e+00 0.000000000000000000e+00 4.075278112039071917e-08 4.075278112039071917e-08 0.000000000000000000e+00 4.075278112039071917e-08 0.000000000000000000e+00 0.000000000000000000e+00 0.000000000000000000e+00 0.000000000000000000e+00 4.075278112039071917e-08 0.000000000000000000e+00 0.000000000000000000e+00 0.000000000000000000e+00 0.000000000000000000e+00 0.000000000000000000e+00 0.000000000000000000e+00 0.000000000000000000e+00 0.000000000000000000e+00 4.075278112039071917e-08 0.000000000000000000e+00 4.075278112039071917e-08 0.000000000000000000e+00 0.000000000000000000e+00 0.000000000000000000e+00 0.000000000000000000e+00 0.000000000000000000e+00 0.000000000000000000e+00 4.075278112039071917e-08 0.000000000000000000e+00 0.000000000000000000e+00 0.000000000000000000e+00 0.000000000000000000e+00 0.000000000000000000e+00 0.000000000000000000e+00 0.000000000000000000e+00 0.000000000000000000e+00 0.000000000000000000e+00 0.000000000000000000e+00 0.000000000000000000e+00 0.000000000000000000e+00 0.000000000000000000e+00 0.000000000000000000e+00 0.000000000000000000e+00 0.000000000000000000e+00 0.000000000000000000e+00 0.000000000000000000e+00 0.000000000000000000e+00 0.000000000000000000e+00 0.000000000000000000e+00 0.000000000000000000e+00 0.000000000000000000e+00 0.000000000000000000e+00 0.000000000000000000e+00 0.000000000000000000e+00 0.000000000000000000e+00 0.000000000000000000e+00 0.000000000000000000e+00 0.000000000000000000e+00 0.000000000000000000e+00 0.000000000000000000e+00 0.000000000000000000e+00 0.000000000000000000e+00 0.000000000000000000e+00 0.000000000000000000e+00 0.000000000000000000e+00 0.000000000000000000e+00 0.000000000000000000e+00 0.000000000000000000e+00 0.000000000000000000e+00 0.000000000000000000e+00 0.000000000000000000e+00 0.000000000000000000e+00 0.000000000000000000e+00 0.000000000000000000e+00 0.000000000000000000e+00 0.000000000000000000e+00 0.000000000000000000e+00 0.000000000000000000e+00 0.000000000000000000e+00 0.000000000000000000e+00 0.000000000000000000e+00 0.000000000000000000e+00 0.000000000000000000e+00 0.000000000000000000e+00 0.000000000000000000e+00 0.000000000000000000e+00 0.000000000000000000e+00 0.000000000000000000e+00
3.292070776794161352e-02 2.392364418146109006e-02 1.869448539775837859e-02 1.432348669720513550e-02 1.165271586927194361e-02 9.936291929464505235e-03 8.695728449764550047e-03 7.463630060259156783e-03 6.794163981971168206e-03 5.449048775511942597e-03 4.749600447137175031e-03 3.701054971418013800e-03 3.363513658700159788e-03 3.220494452542753232e-03 2.745886249089543596e-03 2.311923511616669185e-03 2.280948974374301386e-03 1.912633859966011334e-03 1.470043890784687637e-03 1.226341562193438654e-03 8.826405590121543486e-04 6.787180770688455841e-04 6.737090191114334476e-04 5.397208402882831173e-04 3.860524388923298241e-04 3.491975697838538718e-04 3.079633093587334195e-04 1.840432789854282917e-04 2.851186217967876732e-04 2.602765012048079488e-04 2.177629444042109550e-04 3.079633093587334195e-04 2.967608704045081509e-04 1.840432789854282917e-04 2.016093109150711416e-04 2.016093109150711416e-04 2.469199695680257046e-04 1.646133130453504697e-04 1.425593108983938366e-04 1.840432789854282917e-04 8.230665652267523487e-05 8.230665652267523487e-05 1.425593108983938366e-04 1.840432789854282917e-04 1.163991899279512906e-04 1.646133130453504697e-04 8.230665652267523487e-05 1.425593108983938366e-04 0.000000000000000000e+00 1.163991899279512906e-04 1.425593108983938366e-04 0.000000000000000000e+00 1.840432789854282917e-04 1.425593108983938366e-04 8.230665652267523487e-05 1.163991899279512906e-04 1.425593108983938366e-04 1.425593108983938366e-04 1.163991899279512906e-04 1.840432789854282917e-04 1.840432789854282917e-04 1.646133130453504697e-04 1.425593108983938366e-04 1.646133130453504697e-04 1.646133130453504697e-04 1.163991899279512906e-04 1.646133130453504697e-04 2.016093109150711416e-04 1.840432789854282917e-04 1.840432789854282917e-04 1.425593108983938366e-04 2.469199695680257046e-04 2.851186217967876732e-04 2.967608704045081509e-04 3.771764837138900776e-04 3.587663981630542310e-04 4.032186218301422832e-04 3.860524388923298241e-04 3.587663981630542310e-04 3.771764837138900776e-04 3.587663981630542310e-04 4.355258888084219101e-04 3.771764837138900776e-04 5.073723060059370273e-04 4.582640690106423633e-04 7.407599087040770596e-04 9.598523096185489776e-04 1.054039494564804579e-03 1.896628274311287039e-03 2.748352245319898423e-03 8.473988936987195955e-04 0.000000000000000000e+00 0.000000000000000000e+00 0.000000000000000000e+00 0.000000000000000000e+00 0.000000000000000000e+00 0.000000000000000000e+00 0.000000000000000000e+00 0.000000000000000000e+00 0.000000000000000000e+00 0.000000000000000000e+00 0.000000000000000000e+00 0.000000000000000000e+00 0.000000000000000000e+00 0.000000000000000000e+00 0.000000000000000000e+00 0.000000000000000000e+00 0.000000000000000000e+00 0.000000000000000000e+00 0.000000000000000000e+00 0.000000000000000000e+00 0.000000000000000000e+00 0.000000000000000000e+00 0.000000000000000000e+00 0.000000000000000000e+00 0.000000000000000000e+00 0.000000000000000000e+00 0.000000000000000000e+00 0.000000000000000000e+00 0.000000000000000000e+00 0.000000000000000000e+00 0.000000000000000000e+00 0.000000000000000000e+00 0.000000000000000000e+00 0.000000000000000000e+00 0.000000000000000000e+00 0.000000000000000000e+00 0.000000000000000000e+00 0.000000000000000000e+00 0.000000000000000000e+00 0.000000000000000000e+00 0.000000000000000000e+00 0.000000000000000000e+00 0.000000000000000000e+00 0.000000000000000000e+00 0.000000000000000000e+00 0.000000000000000000e+00 0.000000000000000000e+00 0.000000000000000000e+00 0.000000000000000000e+00 0.000000000000000000e+00 0.000000000000000000e+00 0.000000000000000000e+00 0.000000000000000000e+00 0.000000000000000000e+00 0.000000000000000000e+00 0.000000000000000000e+00 0.000000000000000000e+00 0.000000000000000000e+00 0.000000000000000000e+00 0.000000000000000000e+00 0.000000000000000000e+00 0.000000000000000000e+00 0.000000000000000000e+00 0.000000000000000000e+00 0.000000000000000000e+00 0.000000000000000000e+00 0.000000000000000000e+00
2.024476068839711155e-03 1.492907531601605749e-03 1.384612276179683198e-03 1.169797381175137875e-03 1.044354393383110100e-03 9.773373955905763528e-04 8.106265562331021676e-04 7.175327963261084619e-04 6.787180770688455841e-04 5.819959496397564529e-04 5.397208402882831173e-04 5.582309043445332327e-04 4.938399391360514092e-04 4.582640690106423633e-04 4.115332826133761743e-04 4.276779326951815640e-04 4.032186218301422832e-04 4.115332826133761743e-04 3.947288579299183570e-04 2.967608704045081509e-04 2.177629444042109550e-04 3.079633093587334195e-04 2.729802974343716526e-04 3.491975697838538718e-04 3.079633093587334195e-04 2.967608704045081509e-04 2.967608704045081509e-04 3.187723099943353127e-04 2.602765012048079488e-04 2.602765012048079488e-04 2.729802974343716526e-04 2.602765012048079488e-04 1.840432789854282917e-04 1.840432789854282917e-04 1.163991899279512906e-04 2.729802974343716526e-04 1.840432789854282917e-04 2.177629444042109550e-04 2.851186217967876732e-04 1.840432789854282917e-04 0.000000000000000000e+00 2.016093109150711416e-04 1.840432789854282917e-04 1.646133130453504697e-04 1.646133130453504697e-04 1.425593108983938366e-04 1.425593108983938366e-04 1.163991899279512906e-04 1.163991899279512906e-04 1.646133130453504697e-04 1.163991899279512906e-04 8.230665652267523487e-05 8.230665652267523487e-05 1.163991899279512906e-04 8.230665652267523487e-05 8.230665652267523487e-05 1.646133130453504697e-04 8.230665652267523487e-05 8.230665652267523487e-05 0.000000000000000000e+00 1.163991899279512906e-04 0.000000000000000000e+00 8.230665652267523487e-05 1.646133130453504697e-04 8.230665652267523487e-05 1.163991899279512906e-04 1.163991899279512906e-04 0.000000000000000000e+00 8.230665652267523487e-05 0.000000000000000000e+00 8.230665652267523487e-05 1.163991899279512906e-04 1.163991899279512906e-04 0.000000000000000000e+00 1.163991899279512906e-04 8.230665652267523487e-05 1.163991899279512906e-04 1.163991899279512906e-04 8.230665652267523487e-05 8.230665652267523487e-05 0.000000000000000000e+00 1.425593108983938366e-04 1.425593108983938366e-04 1.163991899279512906e-04 1.163991899279512906e-04 1.425593108983938366e-04 1.646133130453504697e-04 1.840432789854282917e-04 1.840432789854282917e-04 2.177629444042109550e-04 3.187723099943353127e-04 2.602765012048079488e-04 2.177629444042109550e-04 3.393590385344227921e-04 3.491975697838538718e-04 3.292266260907009395e-04 4.115332826133761743e-04 6.480832615431303964e-04 1.014744612011874055e-03 1.137500624270972862e-03 1.311752251691292604e-03 1.242803259333790777e-03 1.001303692580508831e-03 1.037847449080412992e-03 1.166898250618394290e-03 1.416057262101615881e-03 1.818213470821157399e-03 8.513866752244572764e-04 0.000000000000000000e+00 0.000000000000000000e+00 0.000000000000000000e+00 0.000000000000000000e+00 0.000000000000000000e+00 0.000000000000000000e+00 0.000000000000000000e+00 0.000000000000000000e+00 0.000000000000000000e+00 0.000000000000000000e+00 0.000000000000000000e+00 0.000000000000000000e+00 0.000000000000000000e+00 0.000000000000000000e+00 0.000000000000000000e+00 0.000000000000000000e+00 0.000000000000000000e+00 0.000000000000000000e+00 0.000000000000000000e+00 0.000000000000000000e+00 0.000000000000000000e+00 0.000000000000000000e+00 0.000000000000000000e+00 0.000000000000000000e+00 0.000000000000000000e+00 0.000000000000000000e+00 0.000000000000000000e+00 0.000000000000000000e+00 0.000000000000000000e+00 0.000000000000000000e+00 0.000000000000000000e+00 0.000000000000000000e+00 0.000000000000000000e+00 0.000000000000000000e+00 0.000000000000000000e+00 0.000000000000000000e+00 0.000000000000000000e+00 0.000000000000000000e+00 0.000000000000000000e+00 0.000000000000000000e+00 0.000000000000000000e+00 0.000000000000000000e+00 0.000000000000000000e+00 0.000000000000000000e+00 0.000000000000000000e+00 0.000000000000000000e+00 0.000000000000000000e+00 0.000000000000000000e+00 0.000000000000000000e+00 0.000000000000000000e+00
1.316750121716395938e+01 6.953760182944137114e+00 4.246118103329607152e+00 2.492657092778244987e+00 1.649754623333251402e+00 1.199537212156187138e+00 9.187069001020802261e-01 6.768076365829642782e-01 5.608375575430386561e-01 3.607500755372825552e-01 2.740811662193038956e-01 1.664240594881221114e-01 1.374521163922679534e-01 1.260114911356708944e-01 9.160730870932809466e-02 6.493995199609514657e-02 6.321151220913634461e-02 4.444559452204543959e-02 2.625582343061694246e-02 1.827207774795169826e-02 9.465265500082864492e-03 5.596852643520833226e-03 5.514545986997632099e-03 3.539186230455015902e-03 1.810746443496213942e-03 1.481519817403409434e-03 1.152293191310604925e-03 4.115332825875839262e-04 9.876798782784135255e-04 8.230665652178004166e-04 5.761465956481970352e-04 1.152293191310604925e-03 1.069986534801614653e-03 4.115332826017947809e-04 4.938399391392067628e-04 4.938399391392067628e-04 7.407599087088101442e-04 3.292266260928045085e-04 2.469199695696033814e-04 4.115332826160056356e-04 8.230665652320112713e-05 8.230665652320112713e-05 2.469199695553925267e-04 4.115332826160056356e-04 1.646133130464022543e-04 3.292266260928045085e-04 8.230665652320112713e-05 2.469199695553925267e-04 0.000000000000000000e+00 1.646133130464022543e-04 2.469199695553925267e-04 0.000000000000000000e+00 4.115332826017947809e-04 2.469199695696033814e-04 8.230665652320112713e-05 1.646133130464022543e-04 2.469199695696033814e-04 2.469199695696033814e-04 1.646133130464022543e-04 4.115332826017947809e-04 4.115332826160056356e-04 3.292266260928045085e-04 2.469199695838142361e-04 3.292266260785936538e-04 3.292266260785936538e-04 1.646133130464022543e-04 3.292266260928045085e-04 4.938399391392067628e-04 4.115332826160056356e-04 4.115332826160056356e-04 2.469199695553925267e-04 7.407599087088101442e-04 9.876798782642026708e-04 1.069986534787403798e-03 1.728439786958801960e-03 1.563826473940821415e-03 1.975359756514194487e-03 1.810746443496213942e-03 1.563826473926610561e-03 1.728439786973012815e-03 1.563826473926610561e-03 2.304586382621209850e-03 1.728439786973012815e-03 3.127652947839010267e-03 2.551506352190813232e-03 6.666839178322447879e-03 1.119370528701324474e-02 1.349829166966287630e-02 4.370483461336505115e-02 9.177192202237449692e-02 8.724505591374054347e-03 0.000000000000000000e+00 0.000000000000000000e+00 0.000000000000000000e+00 0.000000000000000000e+00 0.000000000000000000e+00 0.000000000000000000e+00 0.000000000000000000e+00 0.000000000000000000e+00 0.000000000000000000e+00 0.000000000000000000e+00 0.000000000000000000e+00 0.000000000000000000e+00 0.000000000000000000e+00 0.000000000000000000e+00 0.000000000000000000e+00 0.000000000000000000e+00 0.000000000000000000e+00 0.000000000000000000e+00 0.000000000000000000e+00 0.000000000000000000e+00 0.000000000000000000e+00 0.000000000000000000e+00 0.000000000000000000e+00 0.000000000000000000e+00 0.000000000000000000e+00 0.000000000000000000e+00 0.000000000000000000e+00 0.000000000000000000e+00 0.000000000000000000e+00 0.000000000000000000e+00 0.000000000000000000e+00 0.000000000000000000e+00 0.000000000000000000e+00 0.000000000000000000e+00 0.000000000000000000e+00 0.000000000000000000e+00 0.000000000000000000e+00 0.000000000000000000e+00 0.000000000000000000e+00 0.000000000000000000e+00 0.000000000000000000e+00 0.000000000000000000e+00 0.000000000000000000e+00 0.000000000000000000e+00 0.000000000000000000e+00 0.000000000000000000e+00 0.000000000000000000e+00 0.000000000000000000e+00 0.000000000000000000e+00 0.000000000000000000e+00 0.000000000000000000e+00 0.000000000000000000e+00 0.000000000000000000e+00 0.000000000000000000e+00 0.000000000000000000e+00 0.000000000000000000e+00 0.000000000000000000e+00 0.000000000000000000e+00 0.000000000000000000e+00 0.000000000000000000e+00 0.000000000000000000e+00 0.000000000000000000e+00 0.000000000000000000e+00 0.000000000000000000e+00 0.000000000000000000e+00 0.000000000000000000e+00 0.000000000000000000e+00
4.979552719598245858e-02 2.707888999584895373e-02 2.329278379579591274e-02 1.662594461751609742e-02 1.325137170009327292e-02 1.160523856964346123e-02 7.983745682665244203e-03 6.255305895678020534e-03 5.596852643549254935e-03 4.115332826117423792e-03 3.539186230469226757e-03 3.786106199996197574e-03 2.963039634806818867e-03 2.551506352190813232e-03 2.057666413080028178e-03 2.222279726083797868e-03 1.975359756528405342e-03 2.057666413065817324e-03 1.893053100033625924e-03 1.069986534773192943e-03 5.761465956624078899e-04 1.152293191324815780e-03 9.053732217410015437e-04 1.481519817403409434e-03 1.152293191282183216e-03 1.069986534787403798e-03 1.069986534801614653e-03 1.234599847833806052e-03 8.230665652320112713e-04 8.230665652178004166e-04 9.053732217410015437e-04 8.230665652320112713e-04 4.115332826160056356e-04 4.115332826160056356e-04 1.646133130464022543e-04 9.053732217410015437e-04 4.115332826160056356e-04 5.761465956481970352e-04 9.876798782642026708e-04 4.115332826160056356e-04 0.000000000000000000e+00 4.938399391392067628e-04 4.115332826017947809e-04 3.292266260928045085e-04 3.292266260785936538e-04 2.469199695696033814e-04 2.469199695696033814e-04 1.646133130464022543e-04 1.646133130464022543e-04 3.292266260928045085e-04 1.646133130464022543e-04 8.230665652320112713e-05 8.230665652320112713e-05 1.646133130464022543e-04 8.230665652320112713e-05 8.230665652320112713e-05 3.292266260928045085e-04 8.230665650899027241e-05 8.230665653741198184e-05 0.000000000000000000e+00 1.646133130464022543e-04 0.000000000000000000e+00 8.230665650899027241e-05 3.292266260785936538e-04 8.230665652320112713e-05 1.646133130464022543e-04 1.646133130464022543e-04 0.000000000000000000e+00 8.230665652320112713e-05 0.000000000000000000e+00 8.230665652320112713e-05 1.646133130464022543e-04 1.646133130464022543e-04 0.000000000000000000e+00 1.646133130464022543e-04 8.230665652320112713e-05 1.646133130464022543e-04 1.646133130464022543e-04 8.230665650899027241e-05 8.230665652320112713e-05 0.000000000000000000e+00 2.469199695696033814e-04 2.469199695696033814e-04 1.646133130464022543e-04 1.646133130464022543e-04 2.469199695696033814e-04 3.292266260785936538e-04 4.115332826160056356e-04 4.115332826017947809e-04 5.761465956624078899e-04 1.234599847833806052e-03 8.230665652035895619e-04 5.761465956624078899e-04 1.399213160894419161e-03 1.481519817389198579e-03 1.316906504371218034e-03 2.057666413051606469e-03 5.103012704395837318e-03 1.251061179138446278e-02 1.572057139576088503e-02 2.090589075666571262e-02 1.876591768709090502e-02 1.218138516530586912e-02 1.308675838703265981e-02 1.654363796097868544e-02 2.436277033061173825e-02 4.016564838289582440e-02 8.806812247897255475e-03 0.000000000000000000e+00 0.000000000000000000e+00 0.000000000000000000e+00 0.000000000000000000e+00 0.000000000000000000e+00 0.000000000000000000e+00 0.000000000000000000e+00 0.000000000000000000e+00 0.000000000000000000e+00 0.000000000000000000e+00 0.000000000000000000e+00 0.000000000000000000e+00 0.000000000000000000e+00 0.000000000000000000e+00 0.000000000000000000e+00 0.000000000000000000e+00 0.000000000000000000e+00 0.000000000000000000e+00 0.000000000000000000e+00 0.000000000000000000e+00 0.000000000000000000e+00 0.000000000000000000e+00 0.000000000000000000e+00 0.000000000000000000e+00 0.000000000000000000e+00 0.000000000000000000e+00 0.000000000000000000e+00 0.000000000000000000e+00 0.000000000000000000e+00 0.000000000000000000e+00 0.000000000000000000e+00 0.000000000000000000e+00 0.000000000000000000e+00 0.000000000000000000e+00 0.000000000000000000e+00 0.000000000000000000e+00 0.000000000000000000e+00 0.000000000000000000e+00 0.000000000000000000e+00 0.000000000000000000e+00 0.000000000000000000e+00 0.000000000000000000e+00 0.000000000000000000e+00 0.000000000000000000e+00 0.000000000000000000e+00 0.000000000000000000e+00 0.000000000000000000e+00 0.000000000000000000e+00 0.000000000000000000e+00 0.000000000000000000e+00
7.233035678126480406e+00 5.441653028529609415e-01 1.864813304321533138e-02 7.726485030366880835e-03 4.879885282336182684e-03 3.078975237665204645e-03 1.975191661898634266e-03 2.207567151534028937e-03 1.859003917081381019e-03 1.510440682627844922e-03 1.103783575766570380e-03 1.336159065401076873e-03 1.626628427445098168e-03 1.336159065401076873e-03 9.875958309493171328e-04 1.452346810219218298e-03 8.714080861311757076e-04 1.336159065401076873e-03 1.103783575766570380e-03 1.219971320583823626e-03 9.295019585398023310e-04 1.103783575766570380e-03 5.228448516785277889e-04 0.000000000000000000e+00 0.000000000000000000e+00 0.000000000000000000e+00 0.000000000000000000e+00 0.000000000000000000e+00 0.000000000000000000e+00 0.000000000000000000e+00 0.000000000000000000e+00 0.000000000000000000e+00 0.000000000000000000e+00 0.000000000000000000e+00 0.000000000000000000e+00 0.000000000000000000e+00 0.000000000000000000e+00 0.000000000000000000e+00 0.000000000000000000e+00 0.000000000000000000e+00 0.000000000000000000e+00 0.000000000000000000e+00 0.000000000000000000e+00 0.000000000000000000e+00 0.000000000000000000e+00 0.000000000000000000e+00 0.000000000000000000e+00 0.000000000000000000e+00 0.000000000000000000e+00 0.000000000000000000e+00 0.000000000000000000e+00 0.000000000000000000e+00 0.000000000000000000e+00 0.000000000000000000e+00 0.000000000000000000e+00 0.000000000000000000e+00 0.000000000000000000e+00 0.000000000000000000e+00 0.000000000000000000e+00 0.000000000000000000e+00 0.000000000000000000e+00 0.000000000000000000e+00 0.000000000000000000e+00 0.000000000000000000e+00 0.000000000000000000e+00 0.000000000000000000e+00 0.000000000000000000e+00 0.000000000000000000e+00 0.000000000000000000e+00 0.000000000000000000e+00 0.000000000000000000e+00 0.000000000000000000e+00 0.000000000000000000e+00 0.000000000000000000e+00 0.000000000000000000e+00 0.000000000000000000e+00 0.000000000000000000e+00 0.000000000000000000e+00 0.000000000000000000e+00 0.000000000000000000e+00 0.000000000000000000e+00 0.000000000000000000e+00 0.000000000000000000e+00 0.000000000000000000e+00 0.000000000000000000e+00 0.000000000000000000e+00 0.000000000000000000e+00 0.000000000000000000e+00 0.000000000000000000e+00 0.000000000000000000e+00 0.000000000000000000e+00 0.000000000000000000e+00 0.000000000000000000e+00 0.000000000000000000e+00 0.000000000000000000e+00 0.000000000000000000e+00 0.000000000000000000e+00 0.000000000000000000e+00 0.000000000000000000e+00 0.000000000000000000e+00 0.000000000000000000e+00 0.000000000000000000e+00 0.000000000000000000e+00 0.000000000000000000e+00 0.000000000000000000e+00 0.000000000000000000e+00 0.000000000000000000e+00 0.000000000000000000e+00 0.000000000000000000e+00 0.000000000000000000e+00 0.000000000000000000e+00 0.000000000000000000e+00 0.000000000000000000e+00 0.000000000000000000e+00 0.000000000000000000e+00 0.000000000000000000e+00 0.000000000000000000e+00 0.000000000000000000e+00 0.000000000000000000e+00 0.000000000000000000e+00 0.000000000000000000e+00 0.000000000000000000e+00 0.000000000000000000e+00 0.000000000000000000e+00 0.000000000000000000e+00 0.000000000000000000e+00 0.000000000000000000e+00 0.000000000000000000e+00 0.000000000000000000e+00 0.000000000000000000e+00 0.000000000000000000e+00 0.000000000000000000e+00 0.000000000000000000e+00 0.000000000000000000e+00 0.000000000000000000e+00 0.000000000000000000e+00 0.000000000000000000e+00 0.000000000000000000e+00 0.000000000000000000e+00 0.000000000000000000e+00 0.000000000000000000e+00 0.000000000000000000e+00 0.000000000000000000e+00 0.000000000000000000e+00 0.000000000000000000e+00 0.000000000000000000e+00 0.000000000000000000e+00 0.000000000000000000e+00 0.000000000000000000e+00 0.000000000000000000e+00 0.000000000000000000e+00 0.000000000000000000e+00 0.000000000000000000e+00 0.000000000000000000e+00 0.000000000000000000e+00 0.000000000000000000e+00 0.000000000000000000e+00 0.000000000000000000e+00
0.000000000000000000e+00 1.117271276869972020e-03 1.354132787566405573e-02 7.910280640239401861e-03 5.094757022527068857e-03 2.681451064487933716e-03 1.698252340842355129e-03 1.340725532243965124e-03 1.117271276869974406e-03 6.703627661219790923e-04 5.362902128975902127e-04 2.234542553739907178e-04 1.787634042991967376e-04 2.234542553739907178e-04 2.234542553739907178e-04 2.234542553739907178e-04 2.234542553739907178e-04 0.000000000000000000e+00 4.469085107479398022e-05 0.000000000000000000e+00 4.469085107479398022e-05 4.469085107479398022e-05 4.469085107479398022e-05 0.000000000000000000e+00 4.469085107479398022e-05 4.469085107479398022e-05 4.469085107479398022e-05 0.000000000000000000e+00 4.469085107479398022e-05 4.469085107479398022e-05 1.340725532243958185e-04 0.000000000000000000e+00 0.000000000000000000e+00 4.469085107479398022e-05 4.469085107479398022e-05 0.000000000000000000e+00 4.469085107479398022e-05 8.938170214959489934e-05 4.469085107479398022e-05 0.000000000000000000e+00 8.938170214959489934e-05 0.000000000000000000e+00 4.469085107479398022e-05 0.000000000000000000e+00 0.000000000000000000e+00 0.000000000000000000e+00 0.000000000000000000e+00 4.469085107479398022e-05 8.938170214959489934e-05 0.000000000000000000e+00 4.469085107479398022e-05 4.469085107479398022e-05 8.938170214959489934e-05 0.000000000000000000e+00 8.938170214959489934e-05 1.787634042991967376e-04 0.000000000000000000e+00 4.469085107479398022e-05 0.000000000000000000e+00 4.469085107479398022e-05 4.469085107479398022e-05 1.340725532243958185e-04 0.000000000000000000e+00 0.000000000000000000e+00 0.000000000000000000e+00 4.469085107479398022e-05 0.000000000000000000e+00 4.469085107479398022e-05 0.000000000000000000e+00 0.000000000000000000e+00 0.000000000000000000e+00 4.469085107479398022e-05 4.469085107479398022e-05 0.000000000000000000e+00 4.469085107479398022e-05 0.000000000000000000e+00 0.000000000000000000e+00 0.000000000000000000e+00 0.000000000000000000e+00 4.469085107479398022e-05 0.000000000000000000e+00 0.000000000000000000e+00 0.000000000000000000e+00 0.000000000000000000e+00 0.000000000000000000e+00 0.000000000000000000e+00 0.000000000000000000e+00 0.000000000000000000e+00 4.469085107479398022e-05 0.000000000000000000e+00 4.469085107479398022e-05 0.000000000000000000e+00 0.000000000000000000e+00 0.000000000000000000e+00 0.000000000000000000e+00 0.000000000000000000e+00 0.000000000000000000e+00 4.469085107479398022e-05 0.000000000000000000e+00 0.000000000000000000e+00 0.000000000000000000e+00 0.000000000000000000e+00 0.000000000000000000e+00 0.000000000000000000e+00 0.000000000000000000e+00 0.000000000000000000e+00 0.000000000000000000e+00 0.000000000000000000e+00 0.000000000000000000e+00 0.000000000000000000e+00 0.000000000000000000e+00 0.000000000000000000e+00 0.000000000000000000e+00 0.000000000000000000e+00 0.000000000000000000e+00 0.000000000000000000e+00 0.000000000000000000e+00 0.000000000000000000e+00 0.000000000000000000e+00 0.000000000000000000e+00 0.000000000000000000e+00 0.000000000000000000e+00 0.000000000000000000e+00 0.000000000000000000e+00 0.000000000000000000e+00 0.000000000000000000e+00 0.000000000000000000e+00 0.000000000000000000e+00 0.000000000000000000e+00 0.000000000000000000e+00 0.000000000000000000e+00 0.000000000000000000e+00 0.000000000000000000e+00 0.000000000000000000e+00 0.000000000000000000e+00 0.000000000000000000e+00 0.000000000000000000e+00 0.000000000000000000e+00 0.000000000000000000e+00 0.000000000000000000e+00 0.000000000000000000e+00 0.000000000000000000e+00 0.000000000000000000e+00 0.000000000000000000e+00 0.000000000000000000e+00 0.000000000000000000e+00 0.000000000000000000e+00 0.000000000000000000e+00 0.000000000000000000e+00 0.000000000000000000e+00 0.000000000000000000e+00 0.000000000000000000e+00 0.000000000000000000e+00 0.000000000000000000e+00 0.000000000000000000e+00 0.000000000000000000e+00 0.000000000000000000e+00 0.000000000000000000e+00
3.292070776794161352e-02 2.392364418146109006e-02 1.869448539775837859e-02 1.432348669720513550e-02 1.165271586927194361e-02 9.936291929464505235e-03 8.695728449764550047e-03 7.463630060259156783e-03 6.794163981971168206e-03 5.449048775511942597e-03 4.749600447137175031e-03 3.701054971418013800e-03 3.363513658700159788e-03 3.220494452542753232e-03 2.745886249089543596e-03 2.311923511616669185e-03 2.280948974374301386e-03 1.912633859966011334e-03 1.470043890784687637e-03 1.226341562193438654e-03 8.826405590121543486e-04 6.787180770688455841e-04 6.737090191114334476e-04 5.397208402882831173e-04 3.860524388923298241e-04 3.491975697838538718e-04 3.079633093587334195e-04 1.840432789854282917e-04 2.851186217967876732e-04 2.602765012048079488e-04 2.177629444042109550e-04 3.079633093587334195e-04 2.967608704045081509e-04 1.840432789854282917e-04 2.016093109150711416e-04 2.016093109150711416e-04 2.469199695680257046e-04 1.646133130453504697e-04 1.425593108983938366e-04 1.840432789854282917e-04 8.230665652267523487e-05 8.230665652267523487e-05 1.425593108983938366e-04 1.840432789854282917e-04 1.163991899279512906e-04 1.646133130453504697e-04 8.230665652267523487e-05 1.425593108983938366e-04 0.000000000000000000e+00 1.163991899279512906e-04 1.425593108983938366e-04 0.000000000000000000e+00 1.840432789854282917e-04 1.425593108983938366e-04 8.230665652267523487e-05 1.163991899279512906e-04 1.425593108983938366e-04 1.425593108983938366e-04 1.163991899279512906e-04 1.840432789854282917e-04 1.840432789854282917e-04 1.646133130453504697e-04 1.425593108983938366e-04 1.646133130453504697e-04 1.646133130453504697e-04 1.163991899279512906e-04 1.646133130453504697e-04 2.016093109150711416e-04 1.840432789854282917e-04 1.840432789854282917e-04 1.425593108983938366e-04 2.469199695680257046e-04 2.851186217967876732e-04 2.967608704045081509e-04 3.771764837138900776e-04 3.587663981630542310e-04 4.032186218301422832e-04 3.860524388923298241e-04 3.587663981630542310e-04 3.771764837138900776e-04 3.587663981630542310e-04 4.355258888084219101e-04 3.771764837138900776e-04 5.073723060059370273e-04 4.582640690106423633e-04 7.407599087040770596e-04 9.598523096185489776e-04 1.054039494564804579e-03 1.896628274311287039e-03 2.748352245319898423e-03 8.473988936987195955e-04 0.000000000000000000e+00 0.000000000000000000e+00 0.000000000000000000e+00 0.000000000000000000e+00 0.000000000000000000e+00 0.000000000000000000e+00 0.000000000000000000e+00 0.000000000000000000e+00 0.000000000000000000e+00 0.000000000000000000e+00 0.000000000000000000e+00 0.000000000000000000e+00 0.000000000000000000e+00 0.000000000000000000e+00 0.000000000000000000e+00 0.000000000000000000e+00 0.000000000000000000e+00 0.000000000000000000e+00 0.000000000000000000e+00 0.000000000000000000e+00 0.000000000000000000e+00 0.000000000000000000e+00 0.000000000000000000e+00 0.000000000000000000e+00 0.000000000000000000e+00 0.000000000000000000e+00 0.000000000000000000e+00 0.000000000000000000e+00 0.000000000000000000e+00 0.000000000000000000e+00 0.000000000000000000e+00 0.000000000000000000e+00 0.000000000000000000e+00 0.000000000000000000e+00 0.000000000000000000e+00 0.000000000000000000e+00 0.000000000000000000e+00 0.000000000000000000e+00 0.000000000000000000e+00 0.000000000000000000e+00 0.000000000000000000e+00 0.000000000000000000e+00 0.000000000000000000e+00 0.000000000000000000e+00 0.000000000000000000e+00 0.000000000000000000e+00 0.000000000000000000e+00 0.000000000000000000e+00 0.000000000000000000e+00 0.000000000000000000e+00 0.000000000000000000e+00 0.000000000000000000e+00 0.000000000000000000e+00 0.000000000000000000e+00 0.000000000000000000e+00 0.000000000000000000e+00 0.000000000000000000e+00 0.000000000000000000e+00 0.000000000000000000e+00 0.000000000000000000e+00 0.000000000000000000e+00 0.000000000000000000e+00 0.000000000000000000e+00 0.000000000000000000e+00 0.000000000000000000e+00 0.000000000000000000e+00 0.000000000000000000e+00
2.024476068839711155e-03 1.492907531601605749e-03 1.384612276179683198e-03 1.169797381175137875e-03 1.044354393383110100e-03 9.773373955905763528e-04 8.106265562331021676e-04 7.175327963261084619e-04 6.787180770688455841e-04 5.819959496397564529e-04 5.397208402882831173e-04 5.582309043445332327e-04 4.938399391360514092e-04 4.582640690106423633e-04 4.115332826133761743e-04 4.276779326951815640e-04 4.032186218301422832e-04 4.115332826133761743e-04 3.947288579299183570e-04 2.967608704045081509e-04 2.177629444042109550e-04 3.079633093587334195e-04 2.729802974343716526e-04 3.491975697838538718e-04 3.079633093587334195e-04 2.967608704045081509e-04 2.967608704045081509e-04 3.187723099943353127e-04 2.602765012048079488e-04 2.602765012048079488e-04 2.729802974343716526e-04 2.602765012048079488e-04 1.840432789854282917e-04 1.840432789854282917e-04 1.163991899279512906e-04 2.729802974343716526e-04 1.840432789854282917e-04 2.177629444042109550e-04 2.851186217967876732e-04 1.840432789854282917e-04 0.000000000000000000e+00 2.016093109150711416e-04 1.840432789854282917e-04 1.646133130453504697e-04 1.646133130453504697e-04 1.425593108983938366e-04 1.425593108983938366e-04 1.163991899279512906e-04 1.163991899279512906e-04 1.646133130453504697e-04 1.163991899279512906e-04 8.230665652267523487e-05 8.230665652267523487e-05 1.163991899279512906e-04 8.230665652267523487e-05 8.230665652267523487e-05 1.646133130453504697e-04 8.230665652267523487e-05 8.230665652267523487e-05 0.000000000000000000e+00 1.163991899279512906e-04 0.000000000000000000e+00 8.230665652267523487e-05 1.646133130453504697e-04 8.230665652267523487e-05 1.163991899279512906e-04 1.163991899279512906e-04 0.000000000000000000e+00 8.230665652267523487e-05 0.000000000000000000e+00 8.230665652267523487e-05 1.163991899279512906e-04 1.163991899279512906e-04 0.000000000000000000e+00 1.163991899279512906e-04 8.230665652267523487e-05 1.163991899279512906e-04 1.163991899279512906e-04 8.230665652267523487e-05 8.230665652267523487e-05 0.000000000000000000e+00 1.425593108983938366e-04 1.425593108983938366e-04 1.163991899279512906e-04 1.163991899279512906e-04 1.425593108983938366e-04 1.646133130453504697e-04 1.840432789854282917e-04 1.840432789854282917e-04 2.177629444042109550e-04 3.187723099943353127e-04 2.602765012048079488e-04 2.177629444042109550e-04 3.393590385344227921e-04 3.491975697838538718e-04 3.292266260907009395e-04 4.115332826133761743e-04 6.480832615431303964e-04 1.014744612011874055e-03 1.137500624270972862e-03 1.311752251691292604e-03 1.242803259333790777e-03 1.001303692580508831e-03 1.037847449080412992e-03 1.166898250618394290e-03 1.416057262101615881e-03 1.818213470821157399e-03 8.513866752244572764e-04 0.000000000000000000e+00 0.000000000000000000e+00 0.000000000000000000e+00 0.000000000000000000e+00 0.000000000000000000e+00 0.000000000000000000e+00 0.000000000000000000e+00 0.000000000000000000e+00 0.000000000000000000e+00 0.000000000000000000e+00 0.000000000000000000e+00 0.000000000000000000e+00 0.000000000000000000e+00 0.000000000000000000e+00 0.000000000000000000e+00 0.000000000000000000e+00 0.000000000000000000e+00 0.000000000000000000e+00 0.000000000000000000e+00 0.000000000000000000e+00 0.000000000000000000e+00 0.000000000000000000e+00 0.000000000000000000e+00 0.000000000000000000e+00 0.000000000000000000e+00 0.000000000000000000e+00 0.000000000000000000e+00 0.000000000000000000e+00 0.000000000000000000e+00 0.000000000000000000e+00 0.000000000000000000e+00 0.000000000000000000e+00 0.000000000000000000e+00 0.000000000000000000e+00 0.000000000000000000e+00 0.000000000000000000e+00 0.000000000000000000e+00 0.000000000000000000e+00 0.000000000000000000e+00 0.000000000000000000e+00 0.000000000000000000e+00 0.000000000000000000e+00 0.000000000000000000e+00 0.000000000000000000e+00 0.000000000000000000e+00 0.000000000000000000e+00 0.000000000000000000e+00 0.000000000000000000e+00 0.000000000000000000e+00 0.000000000000000000e+00
