# Supplementary material for: A stress-induced source of phonon bursts and quasiparticle poisoning
Source: Nat Commun. 2024 Jul 31;15:6444. doi: 10.1038/s41467-024-50173-8 (PMC11292027; doi:10.1038/s41467-024-50173-8)
Supplement: Supplementary file 3 — Source Data [file 41467_2024_50173_MOESM3_ESM.zip › figure_2_source_data.txt]

# rows: bins (eV), heights low stress (counts/ eV s), heights high stress (counts/ eV s), uncertainties low stress (counts/ eV s), uncertainties high stress (counts/ eV s)
1.000000000000000000e+00 2.000000000000000000e+00 3.000000000000000000e+00 4.000000000000000000e+00 5.000000000000000000e+00 6.000000000000000000e+00 7.000000000000000000e+00 8.000000000000000000e+00 9.000000000000000000e+00 1.000000000000000000e+01 1.100000000000000000e+01 1.200000000000000000e+01 1.300000000000000000e+01 1.400000000000000000e+01 1.500000000000000000e+01 1.600000000000000000e+01 1.700000000000000000e+01 1.800000000000000000e+01 1.900000000000000000e+01 2.000000000000000000e+01 2.100000000000000000e+01 2.200000000000000000e+01 2.300000000000000000e+01 2.400000000000000000e+01 2.500000000000000000e+01 2.600000000000000000e+01 2.700000000000000000e+01 2.800000000000000000e+01 2.900000000000000000e+01 3.000000000000000000e+01 3.100000000000000000e+01 3.200000000000000000e+01 3.300000000000000000e+01 3.400000000000000000e+01 3.500000000000000000e+01 3.600000000000000000e+01 3.700000000000000000e+01 3.800000000000000000e+01 3.900000000000000000e+01 4.000000000000000000e+01 4.100000000000000000e+01 4.200000000000000000e+01 4.300000000000000000e+01 4.400000000000000000e+01 4.500000000000000000e+01 4.600000000000000000e+01 4.700000000000000000e+01 4.800000000000000000e+01 4.900000000000000000e+01 5.000000000000000000e+01 5.100000000000000000e+01 5.200000000000000000e+01 5.300000000000000000e+01 5.400000000000000000e+01 5.500000000000000000e+01 5.600000000000000000e+01 5.700000000000000000e+01 5.800000000000000000e+01 5.900000000000000000e+01 6.000000000000000000e+01 6.100000000000000000e+01 6.200000000000000000e+01 6.300000000000000000e+01 6.400000000000000000e+01 6.500000000000000000e+01 6.600000000000000000e+01 6.700000000000000000e+01 6.800000000000000000e+01 6.900000000000000000e+01 7.000000000000000000e+01
3.651801299725221384e-01 1.203536504982238853e-02 6.811602399132254959e-03 5.108701799354520290e-03 5.223762650690133569e-03 3.474837710371048161e-03 3.083630815819304871e-03 2.554350899675483788e-03 2.140131834867275984e-03 1.910010132185391285e-03 1.242657194435281554e-03 1.288681534973079579e-03 1.012535491767607709e-03 7.824137890857230104e-04 8.514502998906436915e-04 8.284381296235210357e-04 7.594016188257057820e-04 4.832555756131284852e-04 5.292799161473737968e-04 4.832555756131284852e-04 4.832555756202339126e-04 4.372312350753304599e-04 4.372312350824358873e-04 5.522920864180491662e-04 2.991582134761472389e-04 2.301217026712265579e-04 1.380730216027359347e-04 1.610851918698585905e-04 2.531338729419019273e-04 2.761460432054718694e-04 3.221703837432698947e-04 2.531338729383492137e-04 2.991582134796999526e-04 2.071095324041039021e-04 2.301217026712265579e-04 2.761460432161300105e-04 1.840973621369812463e-04 2.531338729419019273e-04 6.903651080136796736e-05 2.531338729419019273e-04 1.840973621369812463e-04 1.150608513356132789e-04 6.903651080136796736e-05 9.204868106849062315e-05 4.602434053779802525e-05 2.071095324041039021e-04 9.204868106849062315e-05 1.610851918769640179e-04 1.840973621369812463e-04 1.380730216027359347e-04 9.204868106849062315e-05 0.000000000000000000e+00 1.150608513356132789e-04 6.903651080492068104e-05 6.903651080136796736e-05 9.204868106849062315e-05 9.204868106849062315e-05 6.903651080136796736e-05 6.903651080492068104e-05 0.000000000000000000e+00 4.602434053424531157e-05 4.602434053424531157e-05 4.602434053424531157e-05 6.903651080136796736e-05 2.301217026712265579e-05 2.301217026712265579e-05 2.301217026712265579e-05 2.301217026712265579e-05 4.602434053424531157e-05 2.301217026712265579e-05
1.182192717064868148e+01 3.150665267820784265e+00 1.809654057653894199e+00 1.217343807142651002e+00 8.070137991055830184e-01 5.254829080548653053e-01 3.794706877085474162e-01 2.972712155135823764e-01 2.314794207192427677e-01 1.864906278465809919e-01 1.480603035001024637e-01 1.239665612302047748e-01 9.920546602253210722e-02 6.781686577787127135e-02 5.476896523628482782e-02 3.509355965769955787e-02 3.021497956102336957e-02 3.000787002861926567e-02 2.575061852916604721e-02 1.663779910329665768e-02 1.481983765216554616e-02 1.479682548190552893e-02 1.070065917431506364e-02 7.962210912502598603e-03 4.993640948018907011e-03 4.119178477850482523e-03 2.301217026733581861e-03 1.196632853908141669e-03 1.449766726842938169e-03 1.035547662031177651e-03 7.594016188186003546e-04 3.681947242739624926e-04 3.451825540103925505e-04 3.912068945481905757e-04 1.840973621405339600e-04 6.903651080136796736e-05 1.610851918734113042e-04 2.991582134761472389e-04 6.903651080136796736e-05 2.531338729419019273e-04 2.071095324076566158e-04 2.301217026712265579e-04 1.150608513356132789e-04 9.204868106849062315e-05 1.610851918698585905e-04 9.204868106849062315e-05 1.610851918698585905e-04 9.204868107559605050e-05 6.903651080136796736e-05 6.903651080136796736e-05 9.204868107204333683e-05 2.301217026712265579e-05 0.000000000000000000e+00 4.602434053424531157e-05 1.150608513356132789e-04 4.602434053424531157e-05 2.301217026712265579e-05 6.903651080136796736e-05 6.903651080136796736e-05 0.000000000000000000e+00 6.903651080136796736e-05 0.000000000000000000e+00 0.000000000000000000e+00 6.903651080136796736e-05 4.602434053424531157e-05 0.000000000000000000e+00 4.602434053424531157e-05 1.150608513391659926e-04 2.301217026712265579e-05 2.301217026712265579e-05
3.459233426905218133e-03 3.658066386908497610e-03 3.620779064501230063e-03 3.580753199568497466e-03 3.724596060974604862e-03 3.646176517427334157e-03 3.688599336797799156e-03 3.456601908761798569e-03 3.616969356453398742e-03 3.600683453430638878e-03 3.419380865238122544e-03 3.884584562707437891e-03 3.571887261404859716e-03 3.669086369542626756e-03 3.835809921846464101e-03 3.751389051650696246e-03 3.577425008655414022e-03 3.456823027217213653e-03 3.670472715513917357e-03 3.863297687410919331e-03 4.197151539341264885e-03 3.911784058804796717e-03 4.294705252810436871e-03 4.144972576150538976e-03 4.264690365563995542e-03 4.078488249368771197e-03 3.951560823768175863e-03 3.919039868061943536e-03 4.236841308999257476e-03 4.293757064560753921e-03 4.194073219786895700e-03 3.937189110049878725e-03 3.903826192076474948e-03 4.197034736999203514e-03 3.882523631601152592e-03 3.791506269726513736e-03 4.082684584473778022e-03 4.082650406833798588e-03 4.077579401250398805e-03 3.910087671719304769e-03 3.573482640096800871e-03 3.622247924143371951e-03 3.618795081910586558e-03 3.606607966839641289e-03 3.685664275755337355e-03 3.524197942453761480e-03 3.715207635450325490e-03 3.689466391442215634e-03 3.565555665104717595e-03 3.735575855661958915e-03 3.608395367587613044e-03 3.796503475034563452e-03 3.430397519534430194e-03 3.885412893246269900e-03 3.753714289829465124e-03 3.624836347921185122e-03 3.598768737580269449e-03 3.647583964150548277e-03 3.681176838546164343e-03 3.751018289069176642e-03 3.733020891945493681e-03 3.540654552851261148e-03 3.733440085698170544e-03 3.664446390764458140e-03 3.622093771896942906e-03 3.695801984956972180e-03 3.521495860691243023e-03 3.418161962161897320e-03 3.656795802254556201e-03 3.684775159527749026e-03
3.357594328234283707e-03 3.633640067827619002e-03 3.737681307458630246e-03 3.560851926186907410e-03 3.819094605619932116e-03 3.821632217078185009e-03 3.579024415081979299e-03 3.755062688634046037e-03 3.477539321238215259e-03 3.766405609804497276e-03 3.541355850217490966e-03 3.534646939580891184e-03 3.704325693072319653e-03 3.486465697597988279e-03 3.576069222138986755e-03 3.595176455554558326e-03 3.678735051815472737e-03 3.499715126912259378e-03 3.635538854011189681e-03 3.477951038954487165e-03 3.942010127945378382e-03 3.881274861087338681e-03 4.207523169143499893e-03 4.073767553933864763e-03 4.077093753723911793e-03 3.720070628381874113e-03 4.254258585117071459e-03 3.808957097305222875e-03 4.154362640703386164e-03 4.245590256689476573e-03 4.141207834277555941e-03 4.058668466496430545e-03 3.842324532392393452e-03 3.987773583336452071e-03 4.111701608078249803e-03 4.192297533947213044e-03 4.129776696594647349e-03 3.946436810230803671e-03 3.960324583428524552e-03 4.144691420098220794e-03 3.400498545817606886e-03 3.681637504931205979e-03 3.574448337826929660e-03 3.924503504709386456e-03 3.640986917594312301e-03 3.645085523354981046e-03 3.569327273362605298e-03 3.686935312433295940e-03 3.546710033203682652e-03 3.782236511354858215e-03 3.461724808989830211e-03 3.592786892000497927e-03 3.635131424172753124e-03 3.758016857750366702e-03 3.402517278394343470e-03 3.606147122803991453e-03 3.621497433713128343e-03 3.646124554828607256e-03 3.691133131797739043e-03 3.646487882545544363e-03 3.873569742418505896e-03 3.558027109383659313e-03 3.733355079893492696e-03 3.690430195454797498e-03 3.644077282909538151e-03 3.686842077820259422e-03 3.460769067472716041e-03 3.261095924250626867e-03 3.763071167064489190e-03 3.651691333579179348e-03
